# Supplementary material for: A cost- and time-efficient method for high-throughput cryoprocessing and tissue analysis using multiplexed tissue molds
Source: Cell Rep Methods. 2025 Jun 27;5(4):101023. doi: 10.1016/j.crmeth.2025.101023 (PMC12256940; doi:10.1016/j.crmeth.2025.101023)
Supplement: Data S1. MTM CAD files used in this study, related to Figures 1, 2, and 3 [file mmc2.zip]

Archive with 8 entries (8 files):
- Lid.step
- MTM 4x1.step
- MTM 4x2 .step
- MTM 6x3.step
- MTM 6x3_large.step
- MTM 7x3 flat-bottom.step
- MTM 7x3.step
- MTM_Flat.step
