# Supplementary material for: A cost- and time-efficient method for high-throughput cryoprocessing and tissue analysis using multiplexed tissue molds
Source: Cell Rep Methods. 2025 Jun 27;5(4):101023. doi: 10.1016/j.crmeth.2025.101023 (PMC12256940; doi:10.1016/j.crmeth.2025.101023)
Supplement: Data S1. MTM CAD files used in this study, related to Figures 1, 2, and 3 [file mmc2.zip › MTM 4x1.step]

ISO-10303-21;
HEADER;
/* Generated by software containing ST-Developer
 * from STEP Tools, Inc. (www.steptools.com) 
 */

FILE_DESCRIPTION(
/* description */ ('Unknown',
'CAx-IF Rec.Pracs.---Representation and Presentation of Product Manufa
cturing Information (PMI)---4.0---2014-10-13'),
/* implementation_level */ '2;1');

FILE_NAME(
/* name */ 'Wanne 4x1 lnglich gro.step',
/* time_stamp */ '2025-03-14T08:46:40Z',
/* author */ (''),
/* organization */ (''),
/* preprocessor_version */ 'ST-DEVELOPER v20',
/* originating_system */ 'Autodesk Translation Framework v13.20.0.188',

/* authorisation */ '');

FILE_SCHEMA (('AP242_MANAGED_MODEL_BASED_3D_ENGINEERING_MIM_LF { 1 0 10303 442 1 1 4 }'));
ENDSEC;

DATA;
#10=MECHANICAL_DESIGN_GEOMETRIC_PRESENTATION_REPRESENTATION('',(#13),#1149);
#11=SHAPE_REPRESENTATION_RELATIONSHIP('SRR','None',#1156,#12);
#12=ADVANCED_BREP_SHAPE_REPRESENTATION('',(#14),#1148);
#13=STYLED_ITEM('',(#1166),#14);
#14=MANIFOLD_SOLID_BREP('Body1',#633);
#15=(
BOUNDED_SURFACE()
B_SPLINE_SURFACE(2,2,((#1097,#1098,#1099),(#1100,#1101,#1102),(#1103,#1104,
#1105)),.UNSPECIFIED.,.F.,.F.,.F.)
B_SPLINE_SURFACE_WITH_KNOTS((3,3),(3,3),(-1.5707963267949,-0.0349065850398852),
(1.5707963267949,3.14159265358979),.UNSPECIFIED.)
GEOMETRIC_REPRESENTATION_ITEM()
RATIONAL_B_SPLINE_SURFACE(((1.,0.707106781186548,1.),(0.71933980033865,
0.508650050796836,0.71933980033865),(1.,0.707106781186548,1.)))
REPRESENTATION_ITEM('')
SURFACE()
);
#16=(
BOUNDED_SURFACE()
B_SPLINE_SURFACE(2,2,((#1109,#1110,#1111),(#1112,#1113,#1114),(#1115,#1116,
#1117)),.UNSPECIFIED.,.F.,.F.,.F.)
B_SPLINE_SURFACE_WITH_KNOTS((3,3),(3,3),(-1.5707963267949,-0.0349065850398852),
(0.,1.5707963267949),.UNSPECIFIED.)
GEOMETRIC_REPRESENTATION_ITEM()
RATIONAL_B_SPLINE_SURFACE(((1.,0.707106781186548,1.),(0.719339800338647,
0.508650050796835,0.719339800338647),(1.,0.707106781186548,1.)))
REPRESENTATION_ITEM('')
SURFACE()
);
#17=(
BOUNDED_SURFACE()
B_SPLINE_SURFACE(2,2,((#1121,#1122,#1123),(#1124,#1125,#1126),(#1127,#1128,
#1129)),.UNSPECIFIED.,.F.,.F.,.F.)
B_SPLINE_SURFACE_WITH_KNOTS((3,3),(3,3),(-1.5707963267949,-0.0349065850398852),
(-1.5707963267949,0.),.UNSPECIFIED.)
GEOMETRIC_REPRESENTATION_ITEM()
RATIONAL_B_SPLINE_SURFACE(((1.,0.707106781186548,1.),(0.719339800338647,
0.508650050796835,0.719339800338647),(1.,0.707106781186548,1.)))
REPRESENTATION_ITEM('')
SURFACE()
);
#18=(
BOUNDED_SURFACE()
B_SPLINE_SURFACE(2,2,((#1133,#1134,#1135),(#1136,#1137,#1138),(#1139,#1140,
#1141)),.UNSPECIFIED.,.F.,.F.,.F.)
B_SPLINE_SURFACE_WITH_KNOTS((3,3),(3,3),(-1.5707963267949,-0.0349065850398852),
(-3.14159265358979,-1.5707963267949),.UNSPECIFIED.)
GEOMETRIC_REPRESENTATION_ITEM()
RATIONAL_B_SPLINE_SURFACE(((1.,0.707106781186548,1.),(0.71933980033865,
0.508650050796836,0.71933980033865),(1.,0.707106781186548,1.)))
REPRESENTATION_ITEM('')
SURFACE()
);
#19=CONICAL_SURFACE('',#694,2.1,0.0349065850398866);
#20=CONICAL_SURFACE('',#697,2.1,0.0349065850398866);
#21=CONICAL_SURFACE('',#700,2.1,0.0349065850398866);
#22=CONICAL_SURFACE('',#703,2.1,0.0349065850398866);
#23=SPHERICAL_SURFACE('',#663,13.6333333333333);
#24=SPHERICAL_SURFACE('',#667,13.6333333333333);
#25=SPHERICAL_SURFACE('',#705,13.6333333333333);
#26=SPHERICAL_SURFACE('',#709,13.6333333333333);
#27=SPHERICAL_SURFACE('',#722,13.6333333333333);
#28=SPHERICAL_SURFACE('',#723,13.6333333333333);
#29=SPHERICAL_SURFACE('',#724,13.6333333333333);
#30=SPHERICAL_SURFACE('',#725,13.6333333333333);
#31=FACE_BOUND('',#88,.T.);
#32=FACE_BOUND('',#89,.T.);
#33=FACE_BOUND('',#90,.T.);
#34=FACE_BOUND('',#91,.T.);
#35=FACE_BOUND('',#106,.T.);
#36=PLANE('',#650);
#37=PLANE('',#671);
#38=PLANE('',#678);
#39=PLANE('',#681);
#40=PLANE('',#684);
#41=PLANE('',#687);
#42=PLANE('',#688);
#43=PLANE('',#693);
#44=PLANE('',#696);
#45=PLANE('',#699);
#46=PLANE('',#702);
#47=FACE_OUTER_BOUND('',#86,.T.);
#48=FACE_OUTER_BOUND('',#87,.T.);
#49=FACE_OUTER_BOUND('',#92,.T.);
#50=FACE_OUTER_BOUND('',#93,.T.);
#51=FACE_OUTER_BOUND('',#94,.T.);
#52=FACE_OUTER_BOUND('',#95,.T.);
#53=FACE_OUTER_BOUND('',#96,.T.);
#54=FACE_OUTER_BOUND('',#97,.T.);
#55=FACE_OUTER_BOUND('',#98,.T.);
#56=FACE_OUTER_BOUND('',#99,.T.);
#57=FACE_OUTER_BOUND('',#100,.T.);
#58=FACE_OUTER_BOUND('',#101,.T.);
#59=FACE_OUTER_BOUND('',#102,.T.);
#60=FACE_OUTER_BOUND('',#103,.T.);
#61=FACE_OUTER_BOUND('',#104,.T.);
#62=FACE_OUTER_BOUND('',#105,.T.);
#63=FACE_OUTER_BOUND('',#107,.T.);
#64=FACE_OUTER_BOUND('',#108,.T.);
#65=FACE_OUTER_BOUND('',#109,.T.);
#66=FACE_OUTER_BOUND('',#110,.T.);
#67=FACE_OUTER_BOUND('',#111,.T.);
#68=FACE_OUTER_BOUND('',#112,.T.);
#69=FACE_OUTER_BOUND('',#113,.T.);
#70=FACE_OUTER_BOUND('',#114,.T.);
#71=FACE_OUTER_BOUND('',#115,.T.);
#72=FACE_OUTER_BOUND('',#116,.T.);
#73=FACE_OUTER_BOUND('',#117,.T.);
#74=FACE_OUTER_BOUND('',#118,.T.);
#75=FACE_OUTER_BOUND('',#119,.T.);
#76=FACE_OUTER_BOUND('',#120,.T.);
#77=FACE_OUTER_BOUND('',#121,.T.);
#78=FACE_OUTER_BOUND('',#122,.T.);
#79=FACE_OUTER_BOUND('',#123,.T.);
#80=FACE_OUTER_BOUND('',#124,.T.);
#81=FACE_OUTER_BOUND('',#125,.T.);
#82=FACE_OUTER_BOUND('',#126,.T.);
#83=FACE_OUTER_BOUND('',#127,.T.);
#84=FACE_OUTER_BOUND('',#128,.T.);
#85=FACE_OUTER_BOUND('',#129,.T.);
#86=EDGE_LOOP('',(#406,#407,#408,#409));
#87=EDGE_LOOP('',(#410,#411,#412,#413,#414,#415,#416,#417));
#88=EDGE_LOOP('',(#418,#419,#420,#421));
#89=EDGE_LOOP('',(#422,#423,#424,#425));
#90=EDGE_LOOP('',(#426,#427,#428,#429));
#91=EDGE_LOOP('',(#430,#431,#432,#433));
#92=EDGE_LOOP('',(#434,#435));
#93=EDGE_LOOP('',(#436,#437,#438,#439));
#94=EDGE_LOOP('',(#440,#441));
#95=EDGE_LOOP('',(#442,#443,#444,#445));
#96=EDGE_LOOP('',(#446,#447,#448,#449,#450,#451,#452,#453));
#97=EDGE_LOOP('',(#454,#455,#456,#457));
#98=EDGE_LOOP('',(#458,#459,#460,#461));
#99=EDGE_LOOP('',(#462,#463,#464,#465));
#100=EDGE_LOOP('',(#466,#467,#468,#469));
#101=EDGE_LOOP('',(#470,#471,#472,#473));
#102=EDGE_LOOP('',(#474,#475,#476,#477));
#103=EDGE_LOOP('',(#478,#479,#480,#481));
#104=EDGE_LOOP('',(#482,#483,#484,#485));
#105=EDGE_LOOP('',(#486,#487,#488,#489,#490,#491,#492,#493));
#106=EDGE_LOOP('',(#494,#495,#496,#497,#498,#499,#500,#501));
#107=EDGE_LOOP('',(#502,#503,#504,#505));
#108=EDGE_LOOP('',(#506,#507,#508,#509));
#109=EDGE_LOOP('',(#510,#511,#512,#513));
#110=EDGE_LOOP('',(#514,#515,#516,#517));
#111=EDGE_LOOP('',(#518,#519,#520,#521));
#112=EDGE_LOOP('',(#522,#523,#524,#525));
#113=EDGE_LOOP('',(#526,#527,#528,#529));
#114=EDGE_LOOP('',(#530,#531,#532,#533));
#115=EDGE_LOOP('',(#534,#535));
#116=EDGE_LOOP('',(#536,#537,#538,#539));
#117=EDGE_LOOP('',(#540,#541));
#118=EDGE_LOOP('',(#542,#543,#544,#545));
#119=EDGE_LOOP('',(#546,#547,#548,#549));
#120=EDGE_LOOP('',(#550,#551,#552,#553));
#121=EDGE_LOOP('',(#554,#555,#556,#557));
#122=EDGE_LOOP('',(#558,#559,#560,#561));
#123=EDGE_LOOP('',(#562,#563,#564,#565));
#124=EDGE_LOOP('',(#566,#567,#568,#569));
#125=EDGE_LOOP('',(#570,#571,#572,#573));
#126=EDGE_LOOP('',(#574,#575));
#127=EDGE_LOOP('',(#576,#577));
#128=EDGE_LOOP('',(#578,#579));
#129=EDGE_LOOP('',(#580,#581));
#130=LINE('',#936,#174);
#131=LINE('',#939,#175);
#132=LINE('',#945,#176);
#133=LINE('',#949,#177);
#134=LINE('',#953,#178);
#135=LINE('',#956,#179);
#136=LINE('',#961,#180);
#137=LINE('',#964,#181);
#138=LINE('',#969,#182);
#139=LINE('',#972,#183);
#140=LINE('',#977,#184);
#141=LINE('',#980,#185);
#142=LINE('',#994,#186);
#143=LINE('',#998,#187);
#144=LINE('',#1002,#188);
#145=LINE('',#1006,#189);
#146=LINE('',#1012,#190);
#147=LINE('',#1013,#191);
#148=LINE('',#1016,#192);
#149=LINE('',#1017,#193);
#150=LINE('',#1021,#194);
#151=LINE('',#1024,#195);
#152=LINE('',#1025,#196);
#153=LINE('',#1029,#197);
#154=LINE('',#1032,#198);
#155=LINE('',#1033,#199);
#156=LINE('',#1037,#200);
#157=LINE('',#1039,#201);
#158=LINE('',#1043,#202);
#159=LINE('',#1047,#203);
#160=LINE('',#1051,#204);
#161=LINE('',#1055,#205);
#162=LINE('',#1059,#206);
#163=LINE('',#1061,#207);
#164=LINE('',#1062,#208);
#165=LINE('',#1066,#209);
#166=LINE('',#1069,#210);
#167=LINE('',#1070,#211);
#168=LINE('',#1074,#212);
#169=LINE('',#1077,#213);
#170=LINE('',#1078,#214);
#171=LINE('',#1082,#215);
#172=LINE('',#1085,#216);
#173=LINE('',#1086,#217);
#174=VECTOR('',#732,1000.);
#175=VECTOR('',#735,1000.);
#176=VECTOR('',#740,1000.);
#177=VECTOR('',#743,1000.);
#178=VECTOR('',#746,1000.);
#179=VECTOR('',#749,1000.);
#180=VECTOR('',#752,1000.);
#181=VECTOR('',#755,1000.);
#182=VECTOR('',#758,1000.);
#183=VECTOR('',#761,1000.);
#184=VECTOR('',#764,1000.);
#185=VECTOR('',#767,1000.);
#186=VECTOR('',#790,1000.);
#187=VECTOR('',#793,1000.);
#188=VECTOR('',#796,1000.);
#189=VECTOR('',#799,1000.);
#190=VECTOR('',#806,1000.);
#191=VECTOR('',#807,1000.);
#192=VECTOR('',#810,1000.);
#193=VECTOR('',#811,1000.);
#194=VECTOR('',#816,1000.);
#195=VECTOR('',#819,1000.);
#196=VECTOR('',#820,1000.);
#197=VECTOR('',#825,1000.);
#198=VECTOR('',#828,1000.);
#199=VECTOR('',#829,1000.);
#200=VECTOR('',#834,1000.);
#201=VECTOR('',#837,1000.);
#202=VECTOR('',#840,1000.);
#203=VECTOR('',#843,1000.);
#204=VECTOR('',#846,1000.);
#205=VECTOR('',#849,1000.);
#206=VECTOR('',#854,1000.);
#207=VECTOR('',#855,1000.);
#208=VECTOR('',#856,1000.);
#209=VECTOR('',#861,1000.);
#210=VECTOR('',#864,1000.);
#211=VECTOR('',#865,1000.);
#212=VECTOR('',#870,1000.);
#213=VECTOR('',#873,1000.);
#214=VECTOR('',#874,1000.);
#215=VECTOR('',#879,1000.);
#216=VECTOR('',#882,1000.);
#217=VECTOR('',#883,1000.);
#218=CIRCLE('',#648,13.6333333333333);
#219=CIRCLE('',#649,13.6333333333333);
#220=CIRCLE('',#651,0.550360681153324);
#221=CIRCLE('',#652,0.550360681153324);
#222=CIRCLE('',#653,0.550360681153324);
#223=CIRCLE('',#654,0.550360681153324);
#224=CIRCLE('',#655,4.);
#225=CIRCLE('',#656,4.);
#226=CIRCLE('',#657,4.);
#227=CIRCLE('',#658,4.);
#228=CIRCLE('',#659,4.);
#229=CIRCLE('',#660,4.);
#230=CIRCLE('',#661,4.);
#231=CIRCLE('',#662,4.);
#232=CIRCLE('',#665,13.6333333333333);
#233=CIRCLE('',#666,13.6333333333333);
#234=CIRCLE('',#669,13.6333333333333);
#235=CIRCLE('',#670,13.6333333333333);
#236=CIRCLE('',#672,4.1);
#237=CIRCLE('',#673,4.1);
#238=CIRCLE('',#674,4.1);
#239=CIRCLE('',#675,4.1);
#240=CIRCLE('',#677,4.1);
#241=CIRCLE('',#680,4.1);
#242=CIRCLE('',#683,4.1);
#243=CIRCLE('',#686,4.1);
#244=CIRCLE('',#689,2.17349769082267);
#245=CIRCLE('',#690,2.17349769082267);
#246=CIRCLE('',#691,2.17349769082267);
#247=CIRCLE('',#692,2.17349769082267);
#248=CIRCLE('',#695,2.04944692168197);
#249=CIRCLE('',#698,2.04944692168197);
#250=CIRCLE('',#701,2.04944692168197);
#251=CIRCLE('',#704,2.04944692168197);
#252=CIRCLE('',#706,13.6333333333333);
#253=CIRCLE('',#708,13.6333333333333);
#254=CIRCLE('',#711,1.5);
#255=CIRCLE('',#712,1.5);
#256=CIRCLE('',#713,1.5);
#257=CIRCLE('',#715,1.5);
#258=CIRCLE('',#716,1.5);
#259=CIRCLE('',#718,1.5);
#260=CIRCLE('',#719,1.5);
#261=CIRCLE('',#721,1.5);
#262=VERTEX_POINT('',#932);
#263=VERTEX_POINT('',#933);
#264=VERTEX_POINT('',#935);
#265=VERTEX_POINT('',#937);
#266=VERTEX_POINT('',#941);
#267=VERTEX_POINT('',#942);
#268=VERTEX_POINT('',#944);
#269=VERTEX_POINT('',#946);
#270=VERTEX_POINT('',#948);
#271=VERTEX_POINT('',#950);
#272=VERTEX_POINT('',#952);
#273=VERTEX_POINT('',#954);
#274=VERTEX_POINT('',#957);
#275=VERTEX_POINT('',#958);
#276=VERTEX_POINT('',#960);
#277=VERTEX_POINT('',#962);
#278=VERTEX_POINT('',#965);
#279=VERTEX_POINT('',#966);
#280=VERTEX_POINT('',#968);
#281=VERTEX_POINT('',#970);
#282=VERTEX_POINT('',#973);
#283=VERTEX_POINT('',#974);
#284=VERTEX_POINT('',#976);
#285=VERTEX_POINT('',#978);
#286=VERTEX_POINT('',#992);
#287=VERTEX_POINT('',#993);
#288=VERTEX_POINT('',#995);
#289=VERTEX_POINT('',#997);
#290=VERTEX_POINT('',#999);
#291=VERTEX_POINT('',#1001);
#292=VERTEX_POINT('',#1003);
#293=VERTEX_POINT('',#1005);
#294=VERTEX_POINT('',#1009);
#295=VERTEX_POINT('',#1010);
#296=VERTEX_POINT('',#1015);
#297=VERTEX_POINT('',#1019);
#298=VERTEX_POINT('',#1023);
#299=VERTEX_POINT('',#1027);
#300=VERTEX_POINT('',#1031);
#301=VERTEX_POINT('',#1035);
#302=VERTEX_POINT('',#1041);
#303=VERTEX_POINT('',#1042);
#304=VERTEX_POINT('',#1044);
#305=VERTEX_POINT('',#1046);
#306=VERTEX_POINT('',#1048);
#307=VERTEX_POINT('',#1050);
#308=VERTEX_POINT('',#1052);
#309=VERTEX_POINT('',#1054);
#310=VERTEX_POINT('',#1058);
#311=VERTEX_POINT('',#1060);
#312=VERTEX_POINT('',#1064);
#313=VERTEX_POINT('',#1068);
#314=VERTEX_POINT('',#1072);
#315=VERTEX_POINT('',#1076);
#316=VERTEX_POINT('',#1080);
#317=VERTEX_POINT('',#1084);
#318=EDGE_CURVE('',#262,#263,#218,.T.);
#319=EDGE_CURVE('',#264,#262,#130,.T.);
#320=EDGE_CURVE('',#264,#265,#219,.T.);
#321=EDGE_CURVE('',#265,#263,#131,.T.);
#322=EDGE_CURVE('',#266,#267,#220,.T.);
#323=EDGE_CURVE('',#267,#268,#132,.T.);
#324=EDGE_CURVE('',#268,#269,#221,.T.);
#325=EDGE_CURVE('',#269,#270,#133,.T.);
#326=EDGE_CURVE('',#270,#271,#222,.T.);
#327=EDGE_CURVE('',#271,#272,#134,.T.);
#328=EDGE_CURVE('',#272,#273,#223,.T.);
#329=EDGE_CURVE('',#273,#266,#135,.T.);
#330=EDGE_CURVE('',#274,#275,#224,.T.);
#331=EDGE_CURVE('',#275,#276,#136,.T.);
#332=EDGE_CURVE('',#276,#277,#225,.T.);
#333=EDGE_CURVE('',#274,#277,#137,.T.);
#334=EDGE_CURVE('',#278,#279,#226,.T.);
#335=EDGE_CURVE('',#279,#280,#138,.T.);
#336=EDGE_CURVE('',#280,#281,#227,.T.);
#337=EDGE_CURVE('',#278,#281,#139,.T.);
#338=EDGE_CURVE('',#282,#283,#228,.T.);
#339=EDGE_CURVE('',#283,#284,#140,.T.);
#340=EDGE_CURVE('',#284,#285,#229,.T.);
#341=EDGE_CURVE('',#282,#285,#141,.T.);
#342=EDGE_CURVE('',#265,#264,#230,.T.);
#343=EDGE_CURVE('',#262,#263,#231,.T.);
#344=EDGE_CURVE('',#284,#285,#232,.T.);
#345=EDGE_CURVE('',#283,#282,#233,.T.);
#346=EDGE_CURVE('',#280,#281,#234,.T.);
#347=EDGE_CURVE('',#279,#278,#235,.T.);
#348=EDGE_CURVE('',#286,#287,#142,.T.);
#349=EDGE_CURVE('',#286,#288,#236,.F.);
#350=EDGE_CURVE('',#289,#288,#143,.T.);
#351=EDGE_CURVE('',#289,#290,#237,.F.);
#352=EDGE_CURVE('',#291,#290,#144,.T.);
#353=EDGE_CURVE('',#291,#292,#238,.F.);
#354=EDGE_CURVE('',#293,#292,#145,.T.);
#355=EDGE_CURVE('',#293,#287,#239,.F.);
#356=EDGE_CURVE('',#294,#295,#240,.T.);
#357=EDGE_CURVE('',#290,#294,#146,.F.);
#358=EDGE_CURVE('',#295,#289,#147,.T.);
#359=EDGE_CURVE('',#296,#294,#148,.T.);
#360=EDGE_CURVE('',#296,#291,#149,.T.);
#361=EDGE_CURVE('',#297,#296,#241,.T.);
#362=EDGE_CURVE('',#292,#297,#150,.F.);
#363=EDGE_CURVE('',#298,#297,#151,.T.);
#364=EDGE_CURVE('',#298,#293,#152,.T.);
#365=EDGE_CURVE('',#299,#298,#242,.T.);
#366=EDGE_CURVE('',#287,#299,#153,.F.);
#367=EDGE_CURVE('',#300,#299,#154,.T.);
#368=EDGE_CURVE('',#300,#286,#155,.T.);
#369=EDGE_CURVE('',#301,#300,#243,.T.);
#370=EDGE_CURVE('',#288,#301,#156,.F.);
#371=EDGE_CURVE('',#295,#301,#157,.T.);
#372=EDGE_CURVE('',#302,#303,#158,.T.);
#373=EDGE_CURVE('',#302,#304,#244,.F.);
#374=EDGE_CURVE('',#305,#304,#159,.T.);
#375=EDGE_CURVE('',#305,#306,#245,.F.);
#376=EDGE_CURVE('',#307,#306,#160,.T.);
#377=EDGE_CURVE('',#307,#308,#246,.F.);
#378=EDGE_CURVE('',#309,#308,#161,.T.);
#379=EDGE_CURVE('',#309,#303,#247,.F.);
#380=EDGE_CURVE('',#303,#310,#162,.F.);
#381=EDGE_CURVE('',#310,#311,#163,.F.);
#382=EDGE_CURVE('',#311,#302,#164,.T.);
#383=EDGE_CURVE('',#311,#312,#248,.T.);
#384=EDGE_CURVE('',#304,#312,#165,.F.);
#385=EDGE_CURVE('',#312,#313,#166,.F.);
#386=EDGE_CURVE('',#313,#305,#167,.T.);
#387=EDGE_CURVE('',#313,#314,#249,.T.);
#388=EDGE_CURVE('',#306,#314,#168,.F.);
#389=EDGE_CURVE('',#314,#315,#169,.F.);
#390=EDGE_CURVE('',#315,#307,#170,.T.);
#391=EDGE_CURVE('',#315,#316,#250,.T.);
#392=EDGE_CURVE('',#308,#316,#171,.F.);
#393=EDGE_CURVE('',#316,#317,#172,.F.);
#394=EDGE_CURVE('',#317,#309,#173,.T.);
#395=EDGE_CURVE('',#317,#310,#251,.T.);
#396=EDGE_CURVE('',#276,#277,#252,.T.);
#397=EDGE_CURVE('',#275,#274,#253,.T.);
#398=EDGE_CURVE('',#273,#311,#254,.F.);
#399=EDGE_CURVE('',#266,#310,#255,.T.);
#400=EDGE_CURVE('',#272,#312,#256,.T.);
#401=EDGE_CURVE('',#313,#271,#257,.T.);
#402=EDGE_CURVE('',#314,#270,#258,.F.);
#403=EDGE_CURVE('',#315,#269,#259,.T.);
#404=EDGE_CURVE('',#316,#268,#260,.F.);
#405=EDGE_CURVE('',#267,#317,#261,.F.);
#406=ORIENTED_EDGE('',*,*,#318,.F.);
#407=ORIENTED_EDGE('',*,*,#319,.F.);
#408=ORIENTED_EDGE('',*,*,#320,.T.);
#409=ORIENTED_EDGE('',*,*,#321,.T.);
#410=ORIENTED_EDGE('',*,*,#322,.T.);
#411=ORIENTED_EDGE('',*,*,#323,.T.);
#412=ORIENTED_EDGE('',*,*,#324,.T.);
#413=ORIENTED_EDGE('',*,*,#325,.T.);
#414=ORIENTED_EDGE('',*,*,#326,.T.);
#415=ORIENTED_EDGE('',*,*,#327,.T.);
#416=ORIENTED_EDGE('',*,*,#328,.T.);
#417=ORIENTED_EDGE('',*,*,#329,.T.);
#418=ORIENTED_EDGE('',*,*,#330,.T.);
#419=ORIENTED_EDGE('',*,*,#331,.T.);
#420=ORIENTED_EDGE('',*,*,#332,.T.);
#421=ORIENTED_EDGE('',*,*,#333,.F.);
#422=ORIENTED_EDGE('',*,*,#334,.T.);
#423=ORIENTED_EDGE('',*,*,#335,.T.);
#424=ORIENTED_EDGE('',*,*,#336,.T.);
#425=ORIENTED_EDGE('',*,*,#337,.F.);
#426=ORIENTED_EDGE('',*,*,#338,.T.);
#427=ORIENTED_EDGE('',*,*,#339,.T.);
#428=ORIENTED_EDGE('',*,*,#340,.T.);
#429=ORIENTED_EDGE('',*,*,#341,.F.);
#430=ORIENTED_EDGE('',*,*,#342,.T.);
#431=ORIENTED_EDGE('',*,*,#319,.T.);
#432=ORIENTED_EDGE('',*,*,#343,.T.);
#433=ORIENTED_EDGE('',*,*,#321,.F.);
#434=ORIENTED_EDGE('',*,*,#320,.F.);
#435=ORIENTED_EDGE('',*,*,#342,.F.);
#436=ORIENTED_EDGE('',*,*,#344,.F.);
#437=ORIENTED_EDGE('',*,*,#339,.F.);
#438=ORIENTED_EDGE('',*,*,#345,.T.);
#439=ORIENTED_EDGE('',*,*,#341,.T.);
#440=ORIENTED_EDGE('',*,*,#345,.F.);
#441=ORIENTED_EDGE('',*,*,#338,.F.);
#442=ORIENTED_EDGE('',*,*,#346,.F.);
#443=ORIENTED_EDGE('',*,*,#335,.F.);
#444=ORIENTED_EDGE('',*,*,#347,.T.);
#445=ORIENTED_EDGE('',*,*,#337,.T.);
#446=ORIENTED_EDGE('',*,*,#348,.F.);
#447=ORIENTED_EDGE('',*,*,#349,.T.);
#448=ORIENTED_EDGE('',*,*,#350,.F.);
#449=ORIENTED_EDGE('',*,*,#351,.T.);
#450=ORIENTED_EDGE('',*,*,#352,.F.);
#451=ORIENTED_EDGE('',*,*,#353,.T.);
#452=ORIENTED_EDGE('',*,*,#354,.F.);
#453=ORIENTED_EDGE('',*,*,#355,.T.);
#454=ORIENTED_EDGE('',*,*,#356,.F.);
#455=ORIENTED_EDGE('',*,*,#357,.F.);
#456=ORIENTED_EDGE('',*,*,#351,.F.);
#457=ORIENTED_EDGE('',*,*,#358,.F.);
#458=ORIENTED_EDGE('',*,*,#352,.T.);
#459=ORIENTED_EDGE('',*,*,#357,.T.);
#460=ORIENTED_EDGE('',*,*,#359,.F.);
#461=ORIENTED_EDGE('',*,*,#360,.T.);
#462=ORIENTED_EDGE('',*,*,#361,.F.);
#463=ORIENTED_EDGE('',*,*,#362,.F.);
#464=ORIENTED_EDGE('',*,*,#353,.F.);
#465=ORIENTED_EDGE('',*,*,#360,.F.);
#466=ORIENTED_EDGE('',*,*,#363,.F.);
#467=ORIENTED_EDGE('',*,*,#364,.T.);
#468=ORIENTED_EDGE('',*,*,#354,.T.);
#469=ORIENTED_EDGE('',*,*,#362,.T.);
#470=ORIENTED_EDGE('',*,*,#365,.F.);
#471=ORIENTED_EDGE('',*,*,#366,.F.);
#472=ORIENTED_EDGE('',*,*,#355,.F.);
#473=ORIENTED_EDGE('',*,*,#364,.F.);
#474=ORIENTED_EDGE('',*,*,#367,.F.);
#475=ORIENTED_EDGE('',*,*,#368,.T.);
#476=ORIENTED_EDGE('',*,*,#348,.T.);
#477=ORIENTED_EDGE('',*,*,#366,.T.);
#478=ORIENTED_EDGE('',*,*,#369,.F.);
#479=ORIENTED_EDGE('',*,*,#370,.F.);
#480=ORIENTED_EDGE('',*,*,#349,.F.);
#481=ORIENTED_EDGE('',*,*,#368,.F.);
#482=ORIENTED_EDGE('',*,*,#350,.T.);
#483=ORIENTED_EDGE('',*,*,#370,.T.);
#484=ORIENTED_EDGE('',*,*,#371,.F.);
#485=ORIENTED_EDGE('',*,*,#358,.T.);
#486=ORIENTED_EDGE('',*,*,#371,.T.);
#487=ORIENTED_EDGE('',*,*,#369,.T.);
#488=ORIENTED_EDGE('',*,*,#367,.T.);
#489=ORIENTED_EDGE('',*,*,#365,.T.);
#490=ORIENTED_EDGE('',*,*,#363,.T.);
#491=ORIENTED_EDGE('',*,*,#361,.T.);
#492=ORIENTED_EDGE('',*,*,#359,.T.);
#493=ORIENTED_EDGE('',*,*,#356,.T.);
#494=ORIENTED_EDGE('',*,*,#372,.F.);
#495=ORIENTED_EDGE('',*,*,#373,.T.);
#496=ORIENTED_EDGE('',*,*,#374,.F.);
#497=ORIENTED_EDGE('',*,*,#375,.T.);
#498=ORIENTED_EDGE('',*,*,#376,.F.);
#499=ORIENTED_EDGE('',*,*,#377,.T.);
#500=ORIENTED_EDGE('',*,*,#378,.F.);
#501=ORIENTED_EDGE('',*,*,#379,.T.);
#502=ORIENTED_EDGE('',*,*,#380,.T.);
#503=ORIENTED_EDGE('',*,*,#381,.T.);
#504=ORIENTED_EDGE('',*,*,#382,.T.);
#505=ORIENTED_EDGE('',*,*,#372,.T.);
#506=ORIENTED_EDGE('',*,*,#382,.F.);
#507=ORIENTED_EDGE('',*,*,#383,.T.);
#508=ORIENTED_EDGE('',*,*,#384,.F.);
#509=ORIENTED_EDGE('',*,*,#373,.F.);
#510=ORIENTED_EDGE('',*,*,#384,.T.);
#511=ORIENTED_EDGE('',*,*,#385,.T.);
#512=ORIENTED_EDGE('',*,*,#386,.T.);
#513=ORIENTED_EDGE('',*,*,#374,.T.);
#514=ORIENTED_EDGE('',*,*,#386,.F.);
#515=ORIENTED_EDGE('',*,*,#387,.T.);
#516=ORIENTED_EDGE('',*,*,#388,.F.);
#517=ORIENTED_EDGE('',*,*,#375,.F.);
#518=ORIENTED_EDGE('',*,*,#388,.T.);
#519=ORIENTED_EDGE('',*,*,#389,.T.);
#520=ORIENTED_EDGE('',*,*,#390,.T.);
#521=ORIENTED_EDGE('',*,*,#376,.T.);
#522=ORIENTED_EDGE('',*,*,#390,.F.);
#523=ORIENTED_EDGE('',*,*,#391,.T.);
#524=ORIENTED_EDGE('',*,*,#392,.F.);
#525=ORIENTED_EDGE('',*,*,#377,.F.);
#526=ORIENTED_EDGE('',*,*,#392,.T.);
#527=ORIENTED_EDGE('',*,*,#393,.T.);
#528=ORIENTED_EDGE('',*,*,#394,.T.);
#529=ORIENTED_EDGE('',*,*,#378,.T.);
#530=ORIENTED_EDGE('',*,*,#394,.F.);
#531=ORIENTED_EDGE('',*,*,#395,.T.);
#532=ORIENTED_EDGE('',*,*,#380,.F.);
#533=ORIENTED_EDGE('',*,*,#379,.F.);
#534=ORIENTED_EDGE('',*,*,#396,.T.);
#535=ORIENTED_EDGE('',*,*,#332,.F.);
#536=ORIENTED_EDGE('',*,*,#396,.F.);
#537=ORIENTED_EDGE('',*,*,#331,.F.);
#538=ORIENTED_EDGE('',*,*,#397,.T.);
#539=ORIENTED_EDGE('',*,*,#333,.T.);
#540=ORIENTED_EDGE('',*,*,#330,.F.);
#541=ORIENTED_EDGE('',*,*,#397,.F.);
#542=ORIENTED_EDGE('',*,*,#398,.T.);
#543=ORIENTED_EDGE('',*,*,#381,.F.);
#544=ORIENTED_EDGE('',*,*,#399,.F.);
#545=ORIENTED_EDGE('',*,*,#329,.F.);
#546=ORIENTED_EDGE('',*,*,#400,.T.);
#547=ORIENTED_EDGE('',*,*,#383,.F.);
#548=ORIENTED_EDGE('',*,*,#398,.F.);
#549=ORIENTED_EDGE('',*,*,#328,.F.);
#550=ORIENTED_EDGE('',*,*,#401,.F.);
#551=ORIENTED_EDGE('',*,*,#385,.F.);
#552=ORIENTED_EDGE('',*,*,#400,.F.);
#553=ORIENTED_EDGE('',*,*,#327,.F.);
#554=ORIENTED_EDGE('',*,*,#401,.T.);
#555=ORIENTED_EDGE('',*,*,#326,.F.);
#556=ORIENTED_EDGE('',*,*,#402,.F.);
#557=ORIENTED_EDGE('',*,*,#387,.F.);
#558=ORIENTED_EDGE('',*,*,#402,.T.);
#559=ORIENTED_EDGE('',*,*,#325,.F.);
#560=ORIENTED_EDGE('',*,*,#403,.F.);
#561=ORIENTED_EDGE('',*,*,#389,.F.);
#562=ORIENTED_EDGE('',*,*,#403,.T.);
#563=ORIENTED_EDGE('',*,*,#324,.F.);
#564=ORIENTED_EDGE('',*,*,#404,.F.);
#565=ORIENTED_EDGE('',*,*,#391,.F.);
#566=ORIENTED_EDGE('',*,*,#405,.T.);
#567=ORIENTED_EDGE('',*,*,#393,.F.);
#568=ORIENTED_EDGE('',*,*,#404,.T.);
#569=ORIENTED_EDGE('',*,*,#323,.F.);
#570=ORIENTED_EDGE('',*,*,#399,.T.);
#571=ORIENTED_EDGE('',*,*,#395,.F.);
#572=ORIENTED_EDGE('',*,*,#405,.F.);
#573=ORIENTED_EDGE('',*,*,#322,.F.);
#574=ORIENTED_EDGE('',*,*,#340,.F.);
#575=ORIENTED_EDGE('',*,*,#344,.T.);
#576=ORIENTED_EDGE('',*,*,#343,.F.);
#577=ORIENTED_EDGE('',*,*,#318,.T.);
#578=ORIENTED_EDGE('',*,*,#336,.F.);
#579=ORIENTED_EDGE('',*,*,#346,.T.);
#580=ORIENTED_EDGE('',*,*,#347,.F.);
#581=ORIENTED_EDGE('',*,*,#334,.F.);
#582=CYLINDRICAL_SURFACE('',#647,13.6333333333333);
#583=CYLINDRICAL_SURFACE('',#664,13.6333333333333);
#584=CYLINDRICAL_SURFACE('',#668,13.6333333333333);
#585=CYLINDRICAL_SURFACE('',#676,4.1);
#586=CYLINDRICAL_SURFACE('',#679,4.1);
#587=CYLINDRICAL_SURFACE('',#682,4.1);
#588=CYLINDRICAL_SURFACE('',#685,4.1);
#589=CYLINDRICAL_SURFACE('',#707,13.6333333333333);
#590=CYLINDRICAL_SURFACE('',#710,1.5);
#591=CYLINDRICAL_SURFACE('',#714,1.5);
#592=CYLINDRICAL_SURFACE('',#717,1.5);
#593=CYLINDRICAL_SURFACE('',#720,1.5);
#594=ADVANCED_FACE('',(#47),#582,.F.);
#595=ADVANCED_FACE('',(#48,#31,#32,#33,#34),#36,.T.);
#596=ADVANCED_FACE('',(#49),#23,.F.);
#597=ADVANCED_FACE('',(#50),#583,.F.);
#598=ADVANCED_FACE('',(#51),#24,.F.);
#599=ADVANCED_FACE('',(#52),#584,.F.);
#600=ADVANCED_FACE('',(#53),#37,.F.);
#601=ADVANCED_FACE('',(#54),#585,.T.);
#602=ADVANCED_FACE('',(#55),#38,.F.);
#603=ADVANCED_FACE('',(#56),#586,.T.);
#604=ADVANCED_FACE('',(#57),#39,.F.);
#605=ADVANCED_FACE('',(#58),#587,.T.);
#606=ADVANCED_FACE('',(#59),#40,.F.);
#607=ADVANCED_FACE('',(#60),#588,.T.);
#608=ADVANCED_FACE('',(#61),#41,.F.);
#609=ADVANCED_FACE('',(#62,#35),#42,.T.);
#610=ADVANCED_FACE('',(#63),#43,.T.);
#611=ADVANCED_FACE('',(#64),#19,.F.);
#612=ADVANCED_FACE('',(#65),#44,.T.);
#613=ADVANCED_FACE('',(#66),#20,.F.);
#614=ADVANCED_FACE('',(#67),#45,.T.);
#615=ADVANCED_FACE('',(#68),#21,.F.);
#616=ADVANCED_FACE('',(#69),#46,.T.);
#617=ADVANCED_FACE('',(#70),#22,.F.);
#618=ADVANCED_FACE('',(#71),#25,.F.);
#619=ADVANCED_FACE('',(#72),#589,.F.);
#620=ADVANCED_FACE('',(#73),#26,.F.);
#621=ADVANCED_FACE('',(#74),#590,.F.);
#622=ADVANCED_FACE('',(#75),#15,.T.);
#623=ADVANCED_FACE('',(#76),#591,.F.);
#624=ADVANCED_FACE('',(#77),#16,.T.);
#625=ADVANCED_FACE('',(#78),#592,.F.);
#626=ADVANCED_FACE('',(#79),#17,.T.);
#627=ADVANCED_FACE('',(#80),#593,.F.);
#628=ADVANCED_FACE('',(#81),#18,.T.);
#629=ADVANCED_FACE('',(#82),#27,.F.);
#630=ADVANCED_FACE('',(#83),#28,.F.);
#631=ADVANCED_FACE('',(#84),#29,.F.);
#632=ADVANCED_FACE('',(#85),#30,.F.);
#633=CLOSED_SHELL('',(#594,#595,#596,#597,#598,#599,#600,#601,#602,#603,
#604,#605,#606,#607,#608,#609,#610,#611,#612,#613,#614,#615,#616,#617,#618,
#619,#620,#621,#622,#623,#624,#625,#626,#627,#628,#629,#630,#631,#632));
#634=DERIVED_UNIT_ELEMENT(#636,1.);
#635=DERIVED_UNIT_ELEMENT(#1151,-3.);
#636=(
MASS_UNIT()
NAMED_UNIT(*)
SI_UNIT(.KILO.,.GRAM.)
);
#637=DERIVED_UNIT((#634,#635));
#638=MEASURE_REPRESENTATION_ITEM('density measure',
POSITIVE_RATIO_MEASURE(7850.),#637);
#639=PROPERTY_DEFINITION_REPRESENTATION(#644,#641);
#640=PROPERTY_DEFINITION_REPRESENTATION(#645,#642);
#641=REPRESENTATION('material name',(#643),#1148);
#642=REPRESENTATION('density',(#638),#1148);
#643=DESCRIPTIVE_REPRESENTATION_ITEM('Steel','Steel');
#644=PROPERTY_DEFINITION('material property','material name',#1158);
#645=PROPERTY_DEFINITION('material property','density of part',#1158);
#646=AXIS2_PLACEMENT_3D('',#930,#726,#727);
#647=AXIS2_PLACEMENT_3D('',#931,#728,#729);
#648=AXIS2_PLACEMENT_3D('',#934,#730,#731);
#649=AXIS2_PLACEMENT_3D('',#938,#733,#734);
#650=AXIS2_PLACEMENT_3D('',#940,#736,#737);
#651=AXIS2_PLACEMENT_3D('',#943,#738,#739);
#652=AXIS2_PLACEMENT_3D('',#947,#741,#742);
#653=AXIS2_PLACEMENT_3D('',#951,#744,#745);
#654=AXIS2_PLACEMENT_3D('',#955,#747,#748);
#655=AXIS2_PLACEMENT_3D('',#959,#750,#751);
#656=AXIS2_PLACEMENT_3D('',#963,#753,#754);
#657=AXIS2_PLACEMENT_3D('',#967,#756,#757);
#658=AXIS2_PLACEMENT_3D('',#971,#759,#760);
#659=AXIS2_PLACEMENT_3D('',#975,#762,#763);
#660=AXIS2_PLACEMENT_3D('',#979,#765,#766);
#661=AXIS2_PLACEMENT_3D('',#981,#768,#769);
#662=AXIS2_PLACEMENT_3D('',#982,#770,#771);
#663=AXIS2_PLACEMENT_3D('',#983,#772,#773);
#664=AXIS2_PLACEMENT_3D('',#984,#774,#775);
#665=AXIS2_PLACEMENT_3D('',#985,#776,#777);
#666=AXIS2_PLACEMENT_3D('',#986,#778,#779);
#667=AXIS2_PLACEMENT_3D('',#987,#780,#781);
#668=AXIS2_PLACEMENT_3D('',#988,#782,#783);
#669=AXIS2_PLACEMENT_3D('',#989,#784,#785);
#670=AXIS2_PLACEMENT_3D('',#990,#786,#787);
#671=AXIS2_PLACEMENT_3D('',#991,#788,#789);
#672=AXIS2_PLACEMENT_3D('',#996,#791,#792);
#673=AXIS2_PLACEMENT_3D('',#1000,#794,#795);
#674=AXIS2_PLACEMENT_3D('',#1004,#797,#798);
#675=AXIS2_PLACEMENT_3D('',#1007,#800,#801);
#676=AXIS2_PLACEMENT_3D('',#1008,#802,#803);
#677=AXIS2_PLACEMENT_3D('',#1011,#804,#805);
#678=AXIS2_PLACEMENT_3D('',#1014,#808,#809);
#679=AXIS2_PLACEMENT_3D('',#1018,#812,#813);
#680=AXIS2_PLACEMENT_3D('',#1020,#814,#815);
#681=AXIS2_PLACEMENT_3D('',#1022,#817,#818);
#682=AXIS2_PLACEMENT_3D('',#1026,#821,#822);
#683=AXIS2_PLACEMENT_3D('',#1028,#823,#824);
#684=AXIS2_PLACEMENT_3D('',#1030,#826,#827);
#685=AXIS2_PLACEMENT_3D('',#1034,#830,#831);
#686=AXIS2_PLACEMENT_3D('',#1036,#832,#833);
#687=AXIS2_PLACEMENT_3D('',#1038,#835,#836);
#688=AXIS2_PLACEMENT_3D('',#1040,#838,#839);
#689=AXIS2_PLACEMENT_3D('',#1045,#841,#842);
#690=AXIS2_PLACEMENT_3D('',#1049,#844,#845);
#691=AXIS2_PLACEMENT_3D('',#1053,#847,#848);
#692=AXIS2_PLACEMENT_3D('',#1056,#850,#851);
#693=AXIS2_PLACEMENT_3D('',#1057,#852,#853);
#694=AXIS2_PLACEMENT_3D('',#1063,#857,#858);
#695=AXIS2_PLACEMENT_3D('',#1065,#859,#860);
#696=AXIS2_PLACEMENT_3D('',#1067,#862,#863);
#697=AXIS2_PLACEMENT_3D('',#1071,#866,#867);
#698=AXIS2_PLACEMENT_3D('',#1073,#868,#869);
#699=AXIS2_PLACEMENT_3D('',#1075,#871,#872);
#700=AXIS2_PLACEMENT_3D('',#1079,#875,#876);
#701=AXIS2_PLACEMENT_3D('',#1081,#877,#878);
#702=AXIS2_PLACEMENT_3D('',#1083,#880,#881);
#703=AXIS2_PLACEMENT_3D('',#1087,#884,#885);
#704=AXIS2_PLACEMENT_3D('',#1088,#886,#887);
#705=AXIS2_PLACEMENT_3D('',#1089,#888,#889);
#706=AXIS2_PLACEMENT_3D('',#1090,#890,#891);
#707=AXIS2_PLACEMENT_3D('',#1091,#892,#893);
#708=AXIS2_PLACEMENT_3D('',#1092,#894,#895);
#709=AXIS2_PLACEMENT_3D('',#1093,#896,#897);
#710=AXIS2_PLACEMENT_3D('',#1094,#898,#899);
#711=AXIS2_PLACEMENT_3D('',#1095,#900,#901);
#712=AXIS2_PLACEMENT_3D('',#1096,#902,#903);
#713=AXIS2_PLACEMENT_3D('',#1106,#904,#905);
#714=AXIS2_PLACEMENT_3D('',#1107,#906,#907);
#715=AXIS2_PLACEMENT_3D('',#1108,#908,#909);
#716=AXIS2_PLACEMENT_3D('',#1118,#910,#911);
#717=AXIS2_PLACEMENT_3D('',#1119,#912,#913);
#718=AXIS2_PLACEMENT_3D('',#1120,#914,#915);
#719=AXIS2_PLACEMENT_3D('',#1130,#916,#917);
#720=AXIS2_PLACEMENT_3D('',#1131,#918,#919);
#721=AXIS2_PLACEMENT_3D('',#1132,#920,#921);
#722=AXIS2_PLACEMENT_3D('',#1142,#922,#923);
#723=AXIS2_PLACEMENT_3D('',#1143,#924,#925);
#724=AXIS2_PLACEMENT_3D('',#1144,#926,#927);
#725=AXIS2_PLACEMENT_3D('',#1145,#928,#929);
#726=DIRECTION('axis',(0.,0.,1.));
#727=DIRECTION('refdir',(1.,0.,0.));
#728=DIRECTION('center_axis',(0.,1.,0.));
#729=DIRECTION('ref_axis',(-9.64749793678664E-15,0.,-1.));
#730=DIRECTION('center_axis',(0.,-1.,0.));
#731=DIRECTION('ref_axis',(1.,0.,0.));
#732=DIRECTION('',(0.,1.,0.));
#733=DIRECTION('center_axis',(0.,-1.,0.));
#734=DIRECTION('ref_axis',(1.,0.,0.));
#735=DIRECTION('',(0.,1.,0.));
#736=DIRECTION('center_axis',(0.,0.,1.));
#737=DIRECTION('ref_axis',(1.,0.,0.));
#738=DIRECTION('center_axis',(0.,0.,1.));
#739=DIRECTION('ref_axis',(1.,0.,0.));
#740=DIRECTION('',(1.,0.,0.));
#741=DIRECTION('center_axis',(0.,0.,1.));
#742=DIRECTION('ref_axis',(1.,0.,0.));
#743=DIRECTION('',(0.,1.,0.));
#744=DIRECTION('center_axis',(0.,0.,1.));
#745=DIRECTION('ref_axis',(1.,0.,0.));
#746=DIRECTION('',(-1.,0.,0.));
#747=DIRECTION('center_axis',(0.,0.,1.));
#748=DIRECTION('ref_axis',(1.,0.,0.));
#749=DIRECTION('',(0.,-1.,0.));
#750=DIRECTION('center_axis',(-9.63735264431563E-15,0.,-1.));
#751=DIRECTION('ref_axis',(-1.,0.,9.63735264431563E-15));
#752=DIRECTION('',(0.,1.,0.));
#753=DIRECTION('center_axis',(-9.63735264431563E-15,0.,-1.));
#754=DIRECTION('ref_axis',(-1.,0.,9.63735264431563E-15));
#755=DIRECTION('',(0.,1.,0.));
#756=DIRECTION('center_axis',(-9.63735264431563E-15,0.,-1.));
#757=DIRECTION('ref_axis',(-1.,0.,9.63735264431563E-15));
#758=DIRECTION('',(0.,1.,0.));
#759=DIRECTION('center_axis',(-9.63735264431563E-15,0.,-1.));
#760=DIRECTION('ref_axis',(-1.,0.,9.63735264431563E-15));
#761=DIRECTION('',(0.,1.,0.));
#762=DIRECTION('center_axis',(-9.63735264431563E-15,0.,-1.));
#763=DIRECTION('ref_axis',(-1.,0.,9.63735264431563E-15));
#764=DIRECTION('',(0.,1.,0.));
#765=DIRECTION('center_axis',(-9.63735264431563E-15,0.,-1.));
#766=DIRECTION('ref_axis',(-1.,0.,9.63735264431563E-15));
#767=DIRECTION('',(0.,1.,0.));
#768=DIRECTION('center_axis',(-9.63735264431563E-15,0.,-1.));
#769=DIRECTION('ref_axis',(-1.,0.,9.63735264431563E-15));
#770=DIRECTION('center_axis',(-9.63735264431563E-15,0.,-1.));
#771=DIRECTION('ref_axis',(-1.,0.,9.63735264431563E-15));
#772=DIRECTION('center_axis',(1.,-6.51475613471976E-17,0.));
#773=DIRECTION('ref_axis',(0.,-1.,0.));
#774=DIRECTION('center_axis',(0.,1.,0.));
#775=DIRECTION('ref_axis',(-4.31842741858589E-15,0.,-1.));
#776=DIRECTION('center_axis',(0.,-1.,0.));
#777=DIRECTION('ref_axis',(1.,0.,0.));
#778=DIRECTION('center_axis',(0.,-1.,0.));
#779=DIRECTION('ref_axis',(1.,0.,0.));
#780=DIRECTION('center_axis',(1.,-6.51475613471976E-17,0.));
#781=DIRECTION('ref_axis',(0.,-1.,0.));
#782=DIRECTION('center_axis',(0.,1.,0.));
#783=DIRECTION('ref_axis',(-4.31842741858589E-15,0.,-1.));
#784=DIRECTION('center_axis',(0.,-1.,0.));
#785=DIRECTION('ref_axis',(1.,0.,0.));
#786=DIRECTION('center_axis',(0.,-1.,0.));
#787=DIRECTION('ref_axis',(1.,0.,0.));
#788=DIRECTION('center_axis',(0.,0.,1.));
#789=DIRECTION('ref_axis',(1.,0.,0.));
#790=DIRECTION('',(0.,1.,0.));
#791=DIRECTION('center_axis',(0.,0.,1.));
#792=DIRECTION('ref_axis',(1.,0.,0.));
#793=DIRECTION('',(1.,0.,0.));
#794=DIRECTION('center_axis',(0.,0.,1.));
#795=DIRECTION('ref_axis',(1.,0.,0.));
#796=DIRECTION('',(0.,-1.,0.));
#797=DIRECTION('center_axis',(0.,0.,1.));
#798=DIRECTION('ref_axis',(1.,0.,0.));
#799=DIRECTION('',(-1.,0.,0.));
#800=DIRECTION('center_axis',(0.,0.,1.));
#801=DIRECTION('ref_axis',(1.,0.,0.));
#802=DIRECTION('center_axis',(0.,0.,-1.));
#803=DIRECTION('ref_axis',(-1.,0.,0.));
#804=DIRECTION('center_axis',(0.,0.,1.));
#805=DIRECTION('ref_axis',(1.,0.,0.));
#806=DIRECTION('',(0.,0.,-1.));
#807=DIRECTION('',(0.,0.,-1.));
#808=DIRECTION('center_axis',(1.,0.,0.));
#809=DIRECTION('ref_axis',(0.,0.,-1.));
#810=DIRECTION('',(0.,-1.,0.));
#811=DIRECTION('',(0.,0.,-1.));
#812=DIRECTION('center_axis',(0.,0.,-1.));
#813=DIRECTION('ref_axis',(-1.,0.,0.));
#814=DIRECTION('center_axis',(0.,0.,1.));
#815=DIRECTION('ref_axis',(1.,0.,0.));
#816=DIRECTION('',(0.,0.,-1.));
#817=DIRECTION('center_axis',(0.,-1.,0.));
#818=DIRECTION('ref_axis',(0.,0.,-1.));
#819=DIRECTION('',(-1.,0.,0.));
#820=DIRECTION('',(0.,0.,-1.));
#821=DIRECTION('center_axis',(0.,0.,-1.));
#822=DIRECTION('ref_axis',(-1.,0.,0.));
#823=DIRECTION('center_axis',(0.,0.,1.));
#824=DIRECTION('ref_axis',(1.,0.,0.));
#825=DIRECTION('',(0.,0.,-1.));
#826=DIRECTION('center_axis',(-1.,0.,0.));
#827=DIRECTION('ref_axis',(0.,0.,1.));
#828=DIRECTION('',(0.,1.,0.));
#829=DIRECTION('',(0.,0.,-1.));
#830=DIRECTION('center_axis',(0.,0.,-1.));
#831=DIRECTION('ref_axis',(-1.,0.,0.));
#832=DIRECTION('center_axis',(0.,0.,1.));
#833=DIRECTION('ref_axis',(1.,0.,0.));
#834=DIRECTION('',(0.,0.,-1.));
#835=DIRECTION('center_axis',(0.,1.,0.));
#836=DIRECTION('ref_axis',(0.,0.,1.));
#837=DIRECTION('',(1.,0.,0.));
#838=DIRECTION('center_axis',(0.,0.,1.));
#839=DIRECTION('ref_axis',(1.,0.,0.));
#840=DIRECTION('',(0.,-1.,0.));
#841=DIRECTION('center_axis',(0.,0.,1.));
#842=DIRECTION('ref_axis',(1.,0.,0.));
#843=DIRECTION('',(-1.,0.,0.));
#844=DIRECTION('center_axis',(0.,0.,1.));
#845=DIRECTION('ref_axis',(1.,0.,0.));
#846=DIRECTION('',(0.,1.,0.));
#847=DIRECTION('center_axis',(0.,0.,1.));
#848=DIRECTION('ref_axis',(1.,0.,0.));
#849=DIRECTION('',(1.,0.,0.));
#850=DIRECTION('center_axis',(0.,0.,1.));
#851=DIRECTION('ref_axis',(1.,0.,0.));
#852=DIRECTION('center_axis',(0.999390827019096,0.,0.034899496702501));
#853=DIRECTION('ref_axis',(0.034899496702501,0.,-0.999390827019096));
#854=DIRECTION('',(-0.034899496702501,0.,0.999390827019096));
#855=DIRECTION('',(0.,-1.,0.));
#856=DIRECTION('',(-0.034899496702501,0.,0.999390827019096));
#857=DIRECTION('center_axis',(0.,0.,1.));
#858=DIRECTION('ref_axis',(1.,0.,0.));
#859=DIRECTION('center_axis',(0.,0.,-1.));
#860=DIRECTION('ref_axis',(-1.,0.,0.));
#861=DIRECTION('',(0.,0.034899496702501,0.999390827019096));
#862=DIRECTION('center_axis',(0.,-0.999390827019096,0.034899496702501));
#863=DIRECTION('ref_axis',(0.,-0.034899496702501,-0.999390827019096));
#864=DIRECTION('',(-1.,0.,0.));
#865=DIRECTION('',(0.,0.034899496702501,0.999390827019096));
#866=DIRECTION('center_axis',(0.,0.,1.));
#867=DIRECTION('ref_axis',(1.,0.,0.));
#868=DIRECTION('center_axis',(0.,0.,-1.));
#869=DIRECTION('ref_axis',(-1.,0.,0.));
#870=DIRECTION('',(0.034899496702501,0.,0.999390827019096));
#871=DIRECTION('center_axis',(-0.999390827019096,0.,0.034899496702501));
#872=DIRECTION('ref_axis',(0.034899496702501,0.,0.999390827019096));
#873=DIRECTION('',(0.,1.,0.));
#874=DIRECTION('',(0.034899496702501,0.,0.999390827019096));
#875=DIRECTION('center_axis',(0.,0.,1.));
#876=DIRECTION('ref_axis',(1.,0.,0.));
#877=DIRECTION('center_axis',(0.,0.,-1.));
#878=DIRECTION('ref_axis',(-1.,0.,0.));
#879=DIRECTION('',(0.,-0.034899496702501,0.999390827019096));
#880=DIRECTION('center_axis',(0.,0.999390827019096,0.034899496702501));
#881=DIRECTION('ref_axis',(0.,-0.034899496702501,0.999390827019096));
#882=DIRECTION('',(1.,0.,0.));
#883=DIRECTION('',(0.,-0.034899496702501,0.999390827019096));
#884=DIRECTION('center_axis',(0.,0.,1.));
#885=DIRECTION('ref_axis',(1.,0.,0.));
#886=DIRECTION('center_axis',(0.,0.,-1.));
#887=DIRECTION('ref_axis',(-1.,0.,0.));
#888=DIRECTION('center_axis',(1.,-6.51475613471976E-17,0.));
#889=DIRECTION('ref_axis',(0.,-1.,0.));
#890=DIRECTION('center_axis',(0.,-1.,0.));
#891=DIRECTION('ref_axis',(1.,0.,0.));
#892=DIRECTION('center_axis',(0.,1.,0.));
#893=DIRECTION('ref_axis',(-2.09798136933558E-15,0.,-1.));
#894=DIRECTION('center_axis',(0.,-1.,0.));
#895=DIRECTION('ref_axis',(1.,0.,0.));
#896=DIRECTION('center_axis',(1.,-6.51475613471976E-17,0.));
#897=DIRECTION('ref_axis',(0.,-1.,0.));
#898=DIRECTION('center_axis',(0.,1.,0.));
#899=DIRECTION('ref_axis',(0.,0.,1.));
#900=DIRECTION('center_axis',(0.,-1.,0.));
#901=DIRECTION('ref_axis',(0.,0.,-1.));
#902=DIRECTION('center_axis',(0.,1.,0.));
#903=DIRECTION('ref_axis',(0.,0.,1.));
#904=DIRECTION('center_axis',(1.,0.,0.));
#905=DIRECTION('ref_axis',(0.,0.,-1.));
#906=DIRECTION('center_axis',(1.,0.,0.));
#907=DIRECTION('ref_axis',(0.,0.,-1.));
#908=DIRECTION('center_axis',(-1.,0.,0.));
#909=DIRECTION('ref_axis',(0.,0.,1.));
#910=DIRECTION('center_axis',(0.,-1.,0.));
#911=DIRECTION('ref_axis',(0.,0.,-1.));
#912=DIRECTION('center_axis',(0.,-1.,0.));
#913=DIRECTION('ref_axis',(0.,0.,-1.));
#914=DIRECTION('center_axis',(0.,1.,0.));
#915=DIRECTION('ref_axis',(0.,0.,1.));
#916=DIRECTION('center_axis',(-1.,0.,0.));
#917=DIRECTION('ref_axis',(0.,0.,1.));
#918=DIRECTION('center_axis',(-1.,0.,0.));
#919=DIRECTION('ref_axis',(0.,0.,1.));
#920=DIRECTION('center_axis',(1.,0.,0.));
#921=DIRECTION('ref_axis',(0.,0.,-1.));
#922=DIRECTION('center_axis',(1.,-6.51475613471976E-17,0.));
#923=DIRECTION('ref_axis',(0.,-1.,0.));
#924=DIRECTION('center_axis',(1.,-6.51475613471976E-17,0.));
#925=DIRECTION('ref_axis',(0.,-1.,0.));
#926=DIRECTION('center_axis',(1.,-6.51475613471976E-17,0.));
#927=DIRECTION('ref_axis',(0.,-1.,0.));
#928=DIRECTION('center_axis',(1.,-6.51475613471976E-17,0.));
#929=DIRECTION('ref_axis',(0.,-1.,0.));
#930=CARTESIAN_POINT('',(0.,0.,0.));
#931=CARTESIAN_POINT('Origin',(13.5000000000003,-4.5,14.5333333333333));
#932=CARTESIAN_POINT('',(9.50000000000013,4.5,1.5));
#933=CARTESIAN_POINT('',(17.5,4.5,1.49999999999992));
#934=CARTESIAN_POINT('Origin',(13.5000000000003,4.5,14.5333333333333));
#935=CARTESIAN_POINT('',(9.50000000000013,-4.5,1.5));
#936=CARTESIAN_POINT('',(9.50000000000026,-4.5,1.5));
#937=CARTESIAN_POINT('',(17.5,-4.5,1.49999999999992));
#938=CARTESIAN_POINT('Origin',(13.5000000000003,-4.5,14.5333333333333));
#939=CARTESIAN_POINT('',(17.5000000000002,-4.5,1.5));
#940=CARTESIAN_POINT('Origin',(0.,0.,1.5));
#941=CARTESIAN_POINT('',(-19.449446921682,-9.89908624052865,1.5));
#942=CARTESIAN_POINT('',(-18.8990862405286,-10.449446921682,1.5));
#943=CARTESIAN_POINT('Origin',(-18.8990862405286,-9.89908624052865,1.5));
#944=CARTESIAN_POINT('',(18.8990862405286,-10.449446921682,1.5));
#945=CARTESIAN_POINT('',(17.4,-10.449446921682,1.5));
#946=CARTESIAN_POINT('',(19.449446921682,-9.89908624052865,1.5));
#947=CARTESIAN_POINT('Origin',(18.8990862405286,-9.89908624052865,1.5));
#948=CARTESIAN_POINT('',(19.449446921682,9.89908624052865,1.5));
#949=CARTESIAN_POINT('',(19.449446921682,8.4,1.5));
#950=CARTESIAN_POINT('',(18.8990862405286,10.449446921682,1.5));
#951=CARTESIAN_POINT('Origin',(18.8990862405286,9.89908624052865,1.5));
#952=CARTESIAN_POINT('',(-18.8990862405286,10.449446921682,1.5));
#953=CARTESIAN_POINT('',(-17.4,10.449446921682,1.5));
#954=CARTESIAN_POINT('',(-19.449446921682,9.89908624052865,1.5));
#955=CARTESIAN_POINT('Origin',(-18.8990862405286,9.89908624052865,1.5));
#956=CARTESIAN_POINT('',(-19.449446921682,-8.4,1.5));
#957=CARTESIAN_POINT('',(-9.49999999999976,-4.5,1.5));
#958=CARTESIAN_POINT('',(-17.4999999999997,-4.5,1.5));
#959=CARTESIAN_POINT('Origin',(-13.5,-4.5,1.49999999999996));
#960=CARTESIAN_POINT('',(-17.4999999999997,4.5,1.5));
#961=CARTESIAN_POINT('',(-17.4999999999997,-4.5,1.5));
#962=CARTESIAN_POINT('',(-9.50000000000001,4.5,1.49999999999992));
#963=CARTESIAN_POINT('Origin',(-13.5,4.5,1.49999999999996));
#964=CARTESIAN_POINT('',(-9.49999999999976,-4.5,1.5));
#965=CARTESIAN_POINT('',(-0.500000000000004,-4.5,1.49999999999992));
#966=CARTESIAN_POINT('',(-8.49999999999987,-4.5,1.5));
#967=CARTESIAN_POINT('Origin',(-4.5,-4.5,1.49999999999996));
#968=CARTESIAN_POINT('',(-8.49999999999987,4.5,1.5));
#969=CARTESIAN_POINT('',(-8.49999999999974,-4.5,1.5));
#970=CARTESIAN_POINT('',(-0.500000000000004,4.5,1.49999999999992));
#971=CARTESIAN_POINT('Origin',(-4.5,4.5,1.49999999999996));
#972=CARTESIAN_POINT('',(-0.499999999999759,-4.5,1.5));
#973=CARTESIAN_POINT('',(8.49999999999999,-4.5,1.49999999999992));
#974=CARTESIAN_POINT('',(0.50000000000013,-4.5,1.5));
#975=CARTESIAN_POINT('Origin',(4.5,-4.5,1.49999999999996));
#976=CARTESIAN_POINT('',(0.50000000000013,4.5,1.5));
#977=CARTESIAN_POINT('',(0.500000000000261,-4.5,1.5));
#978=CARTESIAN_POINT('',(8.49999999999999,4.5,1.49999999999992));
#979=CARTESIAN_POINT('Origin',(4.5,4.5,1.49999999999996));
#980=CARTESIAN_POINT('',(8.50000000000024,-4.5,1.5));
#981=CARTESIAN_POINT('Origin',(13.5,-4.5,1.49999999999996));
#982=CARTESIAN_POINT('Origin',(13.5,4.5,1.49999999999996));
#983=CARTESIAN_POINT('Origin',(13.5000000000003,-4.5,14.5333333333333));
#984=CARTESIAN_POINT('Origin',(4.50000000000025,-4.5,14.5333333333333));
#985=CARTESIAN_POINT('Origin',(4.50000000000025,4.5,14.5333333333333));
#986=CARTESIAN_POINT('Origin',(4.50000000000025,-4.5,14.5333333333333));
#987=CARTESIAN_POINT('Origin',(4.50000000000025,-4.5,14.5333333333333));
#988=CARTESIAN_POINT('Origin',(-4.49999999999975,-4.5,14.5333333333333));
#989=CARTESIAN_POINT('Origin',(-4.49999999999975,4.5,14.5333333333333));
#990=CARTESIAN_POINT('Origin',(-4.49999999999975,-4.5,14.5333333333333));
#991=CARTESIAN_POINT('Origin',(0.,0.,0.));
#992=CARTESIAN_POINT('',(22.9990862405286,-9.89908624052865,0.));
#993=CARTESIAN_POINT('',(22.9990862405286,9.89908624052865,0.));
#994=CARTESIAN_POINT('',(22.9990862405286,-12.5,0.));
#995=CARTESIAN_POINT('',(18.8990862405286,-13.9990862405286,0.));
#996=CARTESIAN_POINT('Origin',(18.8990862405286,-9.89908624052865,0.));
#997=CARTESIAN_POINT('',(-18.8990862405286,-13.9990862405286,0.));
#998=CARTESIAN_POINT('',(-21.5,-13.9990862405286,0.));
#999=CARTESIAN_POINT('',(-22.9990862405286,-9.89908624052865,0.));
#1000=CARTESIAN_POINT('Origin',(-18.8990862405286,-9.89908624052865,0.));
#1001=CARTESIAN_POINT('',(-22.9990862405286,9.89908624052865,0.));
#1002=CARTESIAN_POINT('',(-22.9990862405286,12.5,0.));
#1003=CARTESIAN_POINT('',(-18.8990862405286,13.9990862405286,0.));
#1004=CARTESIAN_POINT('Origin',(-18.8990862405286,9.89908624052865,0.));
#1005=CARTESIAN_POINT('',(18.8990862405286,13.9990862405286,0.));
#1006=CARTESIAN_POINT('',(21.5,13.9990862405286,0.));
#1007=CARTESIAN_POINT('Origin',(18.8990862405286,9.89908624052865,0.));
#1008=CARTESIAN_POINT('Origin',(-18.8990862405286,-9.89908624052865,1.44765075494625));
#1009=CARTESIAN_POINT('',(-22.9990862405286,-9.89908624052865,6.5));
#1010=CARTESIAN_POINT('',(-18.8990862405286,-13.9990862405286,6.5));
#1011=CARTESIAN_POINT('Origin',(-18.8990862405286,-9.89908624052865,6.5));
#1012=CARTESIAN_POINT('',(-22.9990862405286,-9.89908624052865,1.44765075494625));
#1013=CARTESIAN_POINT('',(-18.8990862405286,-13.9990862405286,1.44765075494625));
#1014=CARTESIAN_POINT('Origin',(-22.9990862405286,12.5,1.44765075494625));
#1015=CARTESIAN_POINT('',(-22.9990862405286,9.89908624052865,6.5));
#1016=CARTESIAN_POINT('',(-22.9990862405286,12.5,6.5));
#1017=CARTESIAN_POINT('',(-22.9990862405286,9.89908624052865,1.3953015098925));
#1018=CARTESIAN_POINT('Origin',(-18.8990862405286,9.89908624052865,1.3953015098925));
#1019=CARTESIAN_POINT('',(-18.8990862405286,13.9990862405286,6.5));
#1020=CARTESIAN_POINT('Origin',(-18.8990862405286,9.89908624052865,6.5));
#1021=CARTESIAN_POINT('',(-18.8990862405286,13.9990862405286,1.3953015098925));
#1022=CARTESIAN_POINT('Origin',(21.5,13.9990862405286,1.44765075494625));
#1023=CARTESIAN_POINT('',(18.8990862405286,13.9990862405286,6.5));
#1024=CARTESIAN_POINT('',(21.5,13.9990862405286,6.5));
#1025=CARTESIAN_POINT('',(18.8990862405286,13.9990862405286,1.44765075494625));
#1026=CARTESIAN_POINT('Origin',(18.8990862405286,9.89908624052865,1.44765075494625));
#1027=CARTESIAN_POINT('',(22.9990862405286,9.89908624052865,6.5));
#1028=CARTESIAN_POINT('Origin',(18.8990862405286,9.89908624052865,6.5));
#1029=CARTESIAN_POINT('',(22.9990862405286,9.89908624052865,1.44765075494625));
#1030=CARTESIAN_POINT('Origin',(22.9990862405286,-12.5,1.5));
#1031=CARTESIAN_POINT('',(22.9990862405286,-9.89908624052865,6.5));
#1032=CARTESIAN_POINT('',(22.9990862405286,-12.5,6.5));
#1033=CARTESIAN_POINT('',(22.9990862405286,-9.89908624052865,1.5));
#1034=CARTESIAN_POINT('Origin',(18.8990862405286,-9.89908624052865,1.5));
#1035=CARTESIAN_POINT('',(18.8990862405286,-13.9990862405286,6.5));
#1036=CARTESIAN_POINT('Origin',(18.8990862405286,-9.89908624052865,6.5));
#1037=CARTESIAN_POINT('',(18.8990862405286,-13.9990862405286,1.5));
#1038=CARTESIAN_POINT('Origin',(-21.5,-13.9990862405286,1.5));
#1039=CARTESIAN_POINT('',(-21.5,-13.9990862405286,6.5));
#1040=CARTESIAN_POINT('Origin',(0.,0.,6.5));
#1041=CARTESIAN_POINT('',(-21.0725839313513,9.89908624052865,6.5));
#1042=CARTESIAN_POINT('',(-21.0725839313513,-9.89908624052865,6.5));
#1043=CARTESIAN_POINT('',(-21.0725839313513,1.73472347597681E-15,6.5));
#1044=CARTESIAN_POINT('',(-18.8990862405286,12.0725839313513,6.5));
#1045=CARTESIAN_POINT('Origin',(-18.8990862405286,9.89908624052865,6.5));
#1046=CARTESIAN_POINT('',(18.8990862405286,12.0725839313513,6.5));
#1047=CARTESIAN_POINT('',(0.,12.0725839313513,6.5));
#1048=CARTESIAN_POINT('',(21.0725839313513,9.89908624052865,6.5));
#1049=CARTESIAN_POINT('Origin',(18.8990862405286,9.89908624052865,6.5));
#1050=CARTESIAN_POINT('',(21.0725839313513,-9.89908624052865,6.5));
#1051=CARTESIAN_POINT('',(21.0725839313513,1.73472347597681E-15,6.5));
#1052=CARTESIAN_POINT('',(18.8990862405286,-12.0725839313513,6.5));
#1053=CARTESIAN_POINT('Origin',(18.8990862405286,-9.89908624052865,6.5));
#1054=CARTESIAN_POINT('',(-18.8990862405286,-12.0725839313513,6.5));
#1055=CARTESIAN_POINT('',(0.,-12.0725839313513,6.5));
#1056=CARTESIAN_POINT('Origin',(-18.8990862405286,-9.89908624052865,6.5));
#1057=CARTESIAN_POINT('Origin',(-21.0009120898977,1.73472347597681E-15,
4.4475869948813));
#1058=CARTESIAN_POINT('',(-20.9485331622106,-9.89908624052865,2.94765075494625));
#1059=CARTESIAN_POINT('',(-20.9965284933015,-9.89908624052865,4.32205721246117));
#1060=CARTESIAN_POINT('',(-20.9485331622106,9.89908624052865,2.94765075494625));
#1061=CARTESIAN_POINT('',(-20.9485331622106,0.,2.94765075494625));
#1062=CARTESIAN_POINT('',(-20.9965284933015,9.89908624052865,4.32205721246117));
#1063=CARTESIAN_POINT('Origin',(-18.8990862405286,9.89908624052865,4.3953015098925));
#1064=CARTESIAN_POINT('',(-18.8990862405286,11.9485331622106,2.94765075494625));
#1065=CARTESIAN_POINT('Origin',(-18.8990862405286,9.89908624052865,2.94765075494625));
#1066=CARTESIAN_POINT('',(-18.8990862405286,11.9965284933015,4.32205721246117));
#1067=CARTESIAN_POINT('Origin',(0.,12.0009120898977,4.4475869948813));
#1068=CARTESIAN_POINT('',(18.8990862405286,11.9485331622106,2.94765075494625));
#1069=CARTESIAN_POINT('',(0.,11.9485331622106,2.94765075494625));
#1070=CARTESIAN_POINT('',(18.8990862405286,11.9965284933015,4.32205721246117));
#1071=CARTESIAN_POINT('Origin',(18.8990862405286,9.89908624052865,4.3953015098925));
#1072=CARTESIAN_POINT('',(20.9485331622106,9.89908624052865,2.94765075494625));
#1073=CARTESIAN_POINT('Origin',(18.8990862405286,9.89908624052865,2.94765075494625));
#1074=CARTESIAN_POINT('',(20.9965284933015,9.89908624052865,4.32205721246117));
#1075=CARTESIAN_POINT('Origin',(21.0009120898977,1.73472347597681E-15,4.4475869948813));
#1076=CARTESIAN_POINT('',(20.9485331622106,-9.89908624052865,2.94765075494625));
#1077=CARTESIAN_POINT('',(20.9485331622106,0.,2.94765075494625));
#1078=CARTESIAN_POINT('',(20.9965284933015,-9.89908624052865,4.32205721246117));
#1079=CARTESIAN_POINT('Origin',(18.8990862405286,-9.89908624052865,4.3953015098925));
#1080=CARTESIAN_POINT('',(18.8990862405286,-11.9485331622106,2.94765075494625));
#1081=CARTESIAN_POINT('Origin',(18.8990862405286,-9.89908624052865,2.94765075494625));
#1082=CARTESIAN_POINT('',(18.8990862405286,-11.9965284933015,4.32205721246117));
#1083=CARTESIAN_POINT('Origin',(0.,-12.0009120898977,4.4475869948813));
#1084=CARTESIAN_POINT('',(-18.8990862405286,-11.9485331622106,2.94765075494625));
#1085=CARTESIAN_POINT('',(0.,-11.9485331622106,2.94765075494625));
#1086=CARTESIAN_POINT('',(-18.8990862405286,-11.9965284933015,4.32205721246117));
#1087=CARTESIAN_POINT('Origin',(-18.8990862405286,-9.89908624052865,4.3953015098925));
#1088=CARTESIAN_POINT('Origin',(-18.8990862405286,-9.89908624052865,2.94765075494625));
#1089=CARTESIAN_POINT('Origin',(-13.4999999999997,4.5,14.5333333333333));
#1090=CARTESIAN_POINT('Origin',(-13.4999999999997,4.5,14.5333333333333));
#1091=CARTESIAN_POINT('Origin',(-13.4999999999997,-4.5,14.5333333333333));
#1092=CARTESIAN_POINT('Origin',(-13.4999999999997,-4.5,14.5333333333333));
#1093=CARTESIAN_POINT('Origin',(-13.4999999999997,-4.5,14.5333333333333));
#1094=CARTESIAN_POINT('Origin',(-19.449446921682,0.,3.));
#1095=CARTESIAN_POINT('Origin',(-19.449446921682,9.89908624052865,3.));
#1096=CARTESIAN_POINT('Origin',(-19.449446921682,-9.89908624052865,3.));
#1097=CARTESIAN_POINT('Ctrl Pts',(-18.8990862405286,10.449446921682,1.5));
#1098=CARTESIAN_POINT('Ctrl Pts',(-19.4494469216819,10.449446921682,1.5));
#1099=CARTESIAN_POINT('Ctrl Pts',(-19.4494469216819,9.89908624052865,1.5));
#1100=CARTESIAN_POINT('Ctrl Pts',(-18.8990862405286,11.8979800838926,1.5));
#1101=CARTESIAN_POINT('Ctrl Pts',(-20.8979800838925,11.8979800838926,1.5));
#1102=CARTESIAN_POINT('Ctrl Pts',(-20.8979800838925,9.89908624052865,1.5));
#1103=CARTESIAN_POINT('Ctrl Pts',(-18.8990862405286,11.9485331622106,2.94765075494625));
#1104=CARTESIAN_POINT('Ctrl Pts',(-20.9485331622106,11.9485331622106,2.94765075494625));
#1105=CARTESIAN_POINT('Ctrl Pts',(-20.9485331622106,9.89908624052865,2.94765075494625));
#1106=CARTESIAN_POINT('Origin',(-18.8990862405286,10.449446921682,3.));
#1107=CARTESIAN_POINT('Origin',(0.,10.449446921682,3.));
#1108=CARTESIAN_POINT('Origin',(18.8990862405286,10.449446921682,3.));
#1109=CARTESIAN_POINT('Ctrl Pts',(19.4494469216819,9.89908624052865,1.5));
#1110=CARTESIAN_POINT('Ctrl Pts',(19.4494469216819,10.449446921682,1.5));
#1111=CARTESIAN_POINT('Ctrl Pts',(18.8990862405286,10.449446921682,1.5));
#1112=CARTESIAN_POINT('Ctrl Pts',(20.8979800838925,9.89908624052865,1.5));
#1113=CARTESIAN_POINT('Ctrl Pts',(20.8979800838925,11.8979800838926,1.5));
#1114=CARTESIAN_POINT('Ctrl Pts',(18.8990862405286,11.8979800838926,1.5));
#1115=CARTESIAN_POINT('Ctrl Pts',(20.9485331622106,9.89908624052865,2.94765075494625));
#1116=CARTESIAN_POINT('Ctrl Pts',(20.9485331622106,11.9485331622106,2.94765075494625));
#1117=CARTESIAN_POINT('Ctrl Pts',(18.8990862405286,11.9485331622106,2.94765075494625));
#1118=CARTESIAN_POINT('Origin',(19.449446921682,9.89908624052865,3.));
#1119=CARTESIAN_POINT('Origin',(19.449446921682,0.,3.));
#1120=CARTESIAN_POINT('Origin',(19.449446921682,-9.89908624052865,3.));
#1121=CARTESIAN_POINT('Ctrl Pts',(18.8990862405286,-10.449446921682,1.5));
#1122=CARTESIAN_POINT('Ctrl Pts',(19.4494469216819,-10.449446921682,1.5));
#1123=CARTESIAN_POINT('Ctrl Pts',(19.4494469216819,-9.89908624052865,1.5));
#1124=CARTESIAN_POINT('Ctrl Pts',(18.8990862405286,-11.8979800838926,1.5));
#1125=CARTESIAN_POINT('Ctrl Pts',(20.8979800838925,-11.8979800838926,1.5));
#1126=CARTESIAN_POINT('Ctrl Pts',(20.8979800838925,-9.89908624052865,1.5));
#1127=CARTESIAN_POINT('Ctrl Pts',(18.8990862405286,-11.9485331622106,2.94765075494625));
#1128=CARTESIAN_POINT('Ctrl Pts',(20.9485331622106,-11.9485331622106,2.94765075494625));
#1129=CARTESIAN_POINT('Ctrl Pts',(20.9485331622106,-9.89908624052865,2.94765075494625));
#1130=CARTESIAN_POINT('Origin',(18.8990862405286,-10.449446921682,3.));
#1131=CARTESIAN_POINT('Origin',(0.,-10.449446921682,3.));
#1132=CARTESIAN_POINT('Origin',(-18.8990862405286,-10.449446921682,3.));
#1133=CARTESIAN_POINT('Ctrl Pts',(-19.4494469216819,-9.89908624052865,1.5));
#1134=CARTESIAN_POINT('Ctrl Pts',(-19.4494469216819,-10.449446921682,1.5));
#1135=CARTESIAN_POINT('Ctrl Pts',(-18.8990862405286,-10.449446921682,1.5));
#1136=CARTESIAN_POINT('Ctrl Pts',(-20.8979800838925,-9.89908624052865,1.5));
#1137=CARTESIAN_POINT('Ctrl Pts',(-20.8979800838925,-11.8979800838926,1.5));
#1138=CARTESIAN_POINT('Ctrl Pts',(-18.8990862405286,-11.8979800838926,1.5));
#1139=CARTESIAN_POINT('Ctrl Pts',(-20.9485331622106,-9.89908624052865,2.94765075494625));
#1140=CARTESIAN_POINT('Ctrl Pts',(-20.9485331622106,-11.9485331622106,2.94765075494625));
#1141=CARTESIAN_POINT('Ctrl Pts',(-18.8990862405286,-11.9485331622106,2.94765075494625));
#1142=CARTESIAN_POINT('Origin',(4.50000000000025,4.5,14.5333333333333));
#1143=CARTESIAN_POINT('Origin',(13.5000000000003,4.5,14.5333333333333));
#1144=CARTESIAN_POINT('Origin',(-4.49999999999975,4.5,14.5333333333333));
#1145=CARTESIAN_POINT('Origin',(-4.49999999999975,-4.5,14.5333333333333));
#1146=UNCERTAINTY_MEASURE_WITH_UNIT(LENGTH_MEASURE(0.01),#1150,
'DISTANCE_ACCURACY_VALUE',
'Maximum model space distance between geometric entities at asserted c
onnectivities');
#1147=UNCERTAINTY_MEASURE_WITH_UNIT(LENGTH_MEASURE(0.01),#1150,
'DISTANCE_ACCURACY_VALUE',
'Maximum model space distance between geometric entities at asserted c
onnectivities');
#1148=(
GEOMETRIC_REPRESENTATION_CONTEXT(3)
GLOBAL_UNCERTAINTY_ASSIGNED_CONTEXT((#1146))
GLOBAL_UNIT_ASSIGNED_CONTEXT((#1150,#1152,#1153))
REPRESENTATION_CONTEXT('','3D')
);
#1149=(
GEOMETRIC_REPRESENTATION_CONTEXT(3)
GLOBAL_UNCERTAINTY_ASSIGNED_CONTEXT((#1147))
GLOBAL_UNIT_ASSIGNED_CONTEXT((#1150,#1152,#1153))
REPRESENTATION_CONTEXT('','3D')
);
#1150=(
LENGTH_UNIT()
NAMED_UNIT(*)
SI_UNIT(.MILLI.,.METRE.)
);
#1151=(
LENGTH_UNIT()
NAMED_UNIT(*)
SI_UNIT($,.METRE.)
);
#1152=(
NAMED_UNIT(*)
PLANE_ANGLE_UNIT()
SI_UNIT($,.RADIAN.)
);
#1153=(
NAMED_UNIT(*)
SI_UNIT($,.STERADIAN.)
SOLID_ANGLE_UNIT()
);
#1154=SHAPE_DEFINITION_REPRESENTATION(#1155,#1156);
#1155=PRODUCT_DEFINITION_SHAPE('',$,#1158);
#1156=SHAPE_REPRESENTATION('',(#646),#1148);
#1157=PRODUCT_DEFINITION_CONTEXT('part definition',#1162,'design');
#1158=PRODUCT_DEFINITION('Wanne 4x1 l\X\E4nglich gro\X\DF','(Unsaved)',
#1159,#1157);
#1159=PRODUCT_DEFINITION_FORMATION('',$,#1164);
#1160=PRODUCT_RELATED_PRODUCT_CATEGORY('(Unsaved)','(Unsaved)',(#1164));
#1161=APPLICATION_PROTOCOL_DEFINITION('international standard',
'ap242_managed_model_based_3d_engineering',2011,#1162);
#1162=APPLICATION_CONTEXT('Managed model based 3d engineering');
#1163=PRODUCT_CONTEXT('part definition',#1162,'mechanical');
#1164=PRODUCT('Wanne 4x1 l\X\E4nglich gro\X\DF','(Unsaved)','Unknown',(#1163));
#1165=PRESENTATION_STYLE_ASSIGNMENT((#1167));
#1166=PRESENTATION_STYLE_ASSIGNMENT((#1168));
#1167=SURFACE_STYLE_USAGE(.BOTH.,#1169);
#1168=SURFACE_STYLE_USAGE(.BOTH.,#1170);
#1169=SURFACE_SIDE_STYLE('',(#1171));
#1170=SURFACE_SIDE_STYLE('',(#1172));
#1171=SURFACE_STYLE_FILL_AREA(#1173);
#1172=SURFACE_STYLE_FILL_AREA(#1174);
#1173=FILL_AREA_STYLE('Steel - Satin',(#1175));
#1174=FILL_AREA_STYLE('Opaque(242,242,242)',(#1176));
#1175=FILL_AREA_STYLE_COLOUR('Steel - Satin',#1177);
#1176=FILL_AREA_STYLE_COLOUR('Opaque(242,242,242)',#1178);
#1177=COLOUR_RGB('Steel - Satin',0.627450980392157,0.627450980392157,0.627450980392157);
#1178=COLOUR_RGB('Opaque(242,242,242)',0.949019607843137,0.949019607843137,
0.949019607843137);
ENDSEC;
END-ISO-10303-21;
