# Supplementary material for: A cost- and time-efficient method for high-throughput cryoprocessing and tissue analysis using multiplexed tissue molds
Source: Cell Rep Methods. 2025 Jun 27;5(4):101023. doi: 10.1016/j.crmeth.2025.101023 (PMC12256940; doi:10.1016/j.crmeth.2025.101023)
Supplement: Data S1. MTM CAD files used in this study, related to Figures 1, 2, and 3 [file mmc2.zip › MTM 4x2 .step]

ISO-10303-21;
HEADER;
/* Generated by software containing ST-Developer
 * from STEP Tools, Inc. (www.steptools.com) 
 */

FILE_DESCRIPTION(
/* description */ ('Unknown',
'CAx-IF Rec.Pracs.---Representation and Presentation of Product Manufa
cturing Information (PMI)---4.0---2014-10-13'),
/* implementation_level */ '2;1');

FILE_NAME(
/* name */ 'Wanne 4x2 eng gro.step',
/* time_stamp */ '2025-03-14T08:46:35Z',
/* author */ (''),
/* organization */ (''),
/* preprocessor_version */ 'ST-DEVELOPER v20',
/* originating_system */ 'Autodesk Translation Framework v13.20.0.188',

/* authorisation */ '');

FILE_SCHEMA (('AP242_MANAGED_MODEL_BASED_3D_ENGINEERING_MIM_LF { 1 0 10303 442 1 1 4 }'));
ENDSEC;

DATA;
#10=MECHANICAL_DESIGN_GEOMETRIC_PRESENTATION_REPRESENTATION('',(#13),#1069);
#11=SHAPE_REPRESENTATION_RELATIONSHIP('SRR','None',#1076,#12);
#12=ADVANCED_BREP_SHAPE_REPRESENTATION('',(#14),#1068);
#13=STYLED_ITEM('',(#1086),#14);
#14=MANIFOLD_SOLID_BREP('Body1',#585);
#15=(
BOUNDED_SURFACE()
B_SPLINE_SURFACE(2,2,((#1018,#1019,#1020),(#1021,#1022,#1023),(#1024,#1025,
#1026)),.UNSPECIFIED.,.F.,.F.,.F.)
B_SPLINE_SURFACE_WITH_KNOTS((3,3),(3,3),(-1.5707963267949,-0.0349065850398852),
(1.5707963267949,3.14159265358979),.UNSPECIFIED.)
GEOMETRIC_REPRESENTATION_ITEM()
RATIONAL_B_SPLINE_SURFACE(((1.,0.707106781186548,1.),(0.71933980033865,
0.508650050796836,0.71933980033865),(1.,0.707106781186548,1.)))
REPRESENTATION_ITEM('')
SURFACE()
);
#16=(
BOUNDED_SURFACE()
B_SPLINE_SURFACE(2,2,((#1028,#1029,#1030),(#1031,#1032,#1033),(#1034,#1035,
#1036)),.UNSPECIFIED.,.F.,.F.,.F.)
B_SPLINE_SURFACE_WITH_KNOTS((3,3),(3,3),(-1.5707963267949,-0.0349065850398852),
(0.,1.5707963267949),.UNSPECIFIED.)
GEOMETRIC_REPRESENTATION_ITEM()
RATIONAL_B_SPLINE_SURFACE(((1.,0.707106781186548,1.),(0.719339800338647,
0.508650050796835,0.719339800338647),(1.,0.707106781186548,1.)))
REPRESENTATION_ITEM('')
SURFACE()
);
#17=(
BOUNDED_SURFACE()
B_SPLINE_SURFACE(2,2,((#1042,#1043,#1044),(#1045,#1046,#1047),(#1048,#1049,
#1050)),.UNSPECIFIED.,.F.,.F.,.F.)
B_SPLINE_SURFACE_WITH_KNOTS((3,3),(3,3),(-1.5707963267949,-0.0349065850398852),
(-3.14159265358979,-1.5707963267949),.UNSPECIFIED.)
GEOMETRIC_REPRESENTATION_ITEM()
RATIONAL_B_SPLINE_SURFACE(((1.,0.707106781186548,1.),(0.71933980033865,
0.508650050796836,0.71933980033865),(1.,0.707106781186548,1.)))
REPRESENTATION_ITEM('')
SURFACE()
);
#18=(
BOUNDED_SURFACE()
B_SPLINE_SURFACE(2,2,((#1052,#1053,#1054),(#1055,#1056,#1057),(#1058,#1059,
#1060)),.UNSPECIFIED.,.F.,.F.,.F.)
B_SPLINE_SURFACE_WITH_KNOTS((3,3),(3,3),(-1.5707963267949,-0.0349065850398852),
(-1.5707963267949,0.),.UNSPECIFIED.)
GEOMETRIC_REPRESENTATION_ITEM()
RATIONAL_B_SPLINE_SURFACE(((1.,0.707106781186548,1.),(0.719339800338647,
0.508650050796835,0.719339800338647),(1.,0.707106781186548,1.)))
REPRESENTATION_ITEM('')
SURFACE()
);
#19=CYLINDRICAL_SURFACE('',#656,4.1);
#20=CYLINDRICAL_SURFACE('',#657,4.1);
#21=CYLINDRICAL_SURFACE('',#658,4.1);
#22=CYLINDRICAL_SURFACE('',#659,4.1);
#23=CYLINDRICAL_SURFACE('',#660,1.5);
#24=CYLINDRICAL_SURFACE('',#665,1.5);
#25=CYLINDRICAL_SURFACE('',#667,1.5);
#26=CYLINDRICAL_SURFACE('',#671,1.5);
#27=CONICAL_SURFACE('',#648,2.1,0.0349065850398866);
#28=CONICAL_SURFACE('',#650,2.1,0.0349065850398866);
#29=CONICAL_SURFACE('',#652,2.1,0.0349065850398866);
#30=CONICAL_SURFACE('',#654,2.1,0.0349065850398866);
#31=FACE_BOUND('',#175,.T.);
#32=FACE_BOUND('',#177,.T.);
#33=FACE_BOUND('',#178,.T.);
#34=FACE_BOUND('',#179,.T.);
#35=FACE_BOUND('',#180,.T.);
#36=FACE_BOUND('',#181,.T.);
#37=FACE_BOUND('',#182,.T.);
#38=FACE_BOUND('',#183,.T.);
#39=FACE_BOUND('',#184,.T.);
#40=LINE('',#901,#76);
#41=LINE('',#903,#77);
#42=LINE('',#905,#78);
#43=LINE('',#906,#79);
#44=LINE('',#910,#80);
#45=LINE('',#912,#81);
#46=LINE('',#914,#82);
#47=LINE('',#915,#83);
#48=LINE('',#919,#84);
#49=LINE('',#921,#85);
#50=LINE('',#923,#86);
#51=LINE('',#924,#87);
#52=LINE('',#928,#88);
#53=LINE('',#930,#89);
#54=LINE('',#932,#90);
#55=LINE('',#933,#91);
#56=LINE('',#942,#92);
#57=LINE('',#944,#93);
#58=LINE('',#946,#94);
#59=LINE('',#947,#95);
#60=LINE('',#951,#96);
#61=LINE('',#953,#97);
#62=LINE('',#955,#98);
#63=LINE('',#956,#99);
#64=LINE('',#960,#100);
#65=LINE('',#962,#101);
#66=LINE('',#964,#102);
#67=LINE('',#965,#103);
#68=LINE('',#969,#104);
#69=LINE('',#971,#105);
#70=LINE('',#973,#106);
#71=LINE('',#974,#107);
#72=LINE('',#989,#108);
#73=LINE('',#993,#109);
#74=LINE('',#997,#110);
#75=LINE('',#1000,#111);
#76=VECTOR('',#720,1000.);
#77=VECTOR('',#721,1000.);
#78=VECTOR('',#722,1000.);
#79=VECTOR('',#723,1000.);
#80=VECTOR('',#726,1000.);
#81=VECTOR('',#727,1000.);
#82=VECTOR('',#728,1000.);
#83=VECTOR('',#729,1000.);
#84=VECTOR('',#732,1000.);
#85=VECTOR('',#733,1000.);
#86=VECTOR('',#734,1000.);
#87=VECTOR('',#735,1000.);
#88=VECTOR('',#738,1000.);
#89=VECTOR('',#739,1000.);
#90=VECTOR('',#740,1000.);
#91=VECTOR('',#741,1000.);
#92=VECTOR('',#754,1000.);
#93=VECTOR('',#755,1000.);
#94=VECTOR('',#756,1000.);
#95=VECTOR('',#757,1000.);
#96=VECTOR('',#760,1000.);
#97=VECTOR('',#761,1000.);
#98=VECTOR('',#762,1000.);
#99=VECTOR('',#763,1000.);
#100=VECTOR('',#766,1000.);
#101=VECTOR('',#767,1000.);
#102=VECTOR('',#768,1000.);
#103=VECTOR('',#769,1000.);
#104=VECTOR('',#772,1000.);
#105=VECTOR('',#773,1000.);
#106=VECTOR('',#774,1000.);
#107=VECTOR('',#775,1000.);
#108=VECTOR('',#798,1000.);
#109=VECTOR('',#801,1000.);
#110=VECTOR('',#804,1000.);
#111=VECTOR('',#807,1000.);
#112=PLANE('',#620);
#113=PLANE('',#621);
#114=PLANE('',#622);
#115=PLANE('',#623);
#116=PLANE('',#624);
#117=PLANE('',#629);
#118=PLANE('',#630);
#119=PLANE('',#631);
#120=PLANE('',#632);
#121=PLANE('',#633);
#122=PLANE('',#642);
#123=FACE_OUTER_BOUND('',#158,.T.);
#124=FACE_OUTER_BOUND('',#159,.T.);
#125=FACE_OUTER_BOUND('',#160,.T.);
#126=FACE_OUTER_BOUND('',#161,.T.);
#127=FACE_OUTER_BOUND('',#162,.T.);
#128=FACE_OUTER_BOUND('',#163,.T.);
#129=FACE_OUTER_BOUND('',#164,.T.);
#130=FACE_OUTER_BOUND('',#165,.T.);
#131=FACE_OUTER_BOUND('',#166,.T.);
#132=FACE_OUTER_BOUND('',#167,.T.);
#133=FACE_OUTER_BOUND('',#168,.T.);
#134=FACE_OUTER_BOUND('',#169,.T.);
#135=FACE_OUTER_BOUND('',#170,.T.);
#136=FACE_OUTER_BOUND('',#171,.T.);
#137=FACE_OUTER_BOUND('',#172,.T.);
#138=FACE_OUTER_BOUND('',#173,.T.);
#139=FACE_OUTER_BOUND('',#174,.T.);
#140=FACE_OUTER_BOUND('',#176,.T.);
#141=FACE_OUTER_BOUND('',#185,.T.);
#142=FACE_OUTER_BOUND('',#186,.T.);
#143=FACE_OUTER_BOUND('',#187,.T.);
#144=FACE_OUTER_BOUND('',#188,.T.);
#145=FACE_OUTER_BOUND('',#189,.T.);
#146=FACE_OUTER_BOUND('',#190,.T.);
#147=FACE_OUTER_BOUND('',#191,.T.);
#148=FACE_OUTER_BOUND('',#192,.T.);
#149=FACE_OUTER_BOUND('',#193,.T.);
#150=FACE_OUTER_BOUND('',#194,.T.);
#151=FACE_OUTER_BOUND('',#195,.T.);
#152=FACE_OUTER_BOUND('',#196,.T.);
#153=FACE_OUTER_BOUND('',#197,.T.);
#154=FACE_OUTER_BOUND('',#198,.T.);
#155=FACE_OUTER_BOUND('',#199,.T.);
#156=FACE_OUTER_BOUND('',#200,.T.);
#157=FACE_OUTER_BOUND('',#201,.T.);
#158=EDGE_LOOP('',(#382,#383,#384));
#159=EDGE_LOOP('',(#385,#386,#387));
#160=EDGE_LOOP('',(#388,#389,#390));
#161=EDGE_LOOP('',(#391,#392,#393));
#162=EDGE_LOOP('',(#394,#395,#396));
#163=EDGE_LOOP('',(#397,#398,#399));
#164=EDGE_LOOP('',(#400,#401,#402));
#165=EDGE_LOOP('',(#403,#404,#405,#406));
#166=EDGE_LOOP('',(#407,#408,#409,#410));
#167=EDGE_LOOP('',(#411,#412,#413,#414));
#168=EDGE_LOOP('',(#415,#416,#417,#418));
#169=EDGE_LOOP('',(#419,#420,#421,#422,#423,#424,#425,#426));
#170=EDGE_LOOP('',(#427,#428,#429,#430));
#171=EDGE_LOOP('',(#431,#432,#433,#434));
#172=EDGE_LOOP('',(#435,#436,#437,#438));
#173=EDGE_LOOP('',(#439,#440,#441,#442));
#174=EDGE_LOOP('',(#443,#444,#445,#446,#447,#448,#449,#450));
#175=EDGE_LOOP('',(#451,#452,#453,#454,#455,#456,#457,#458));
#176=EDGE_LOOP('',(#459,#460,#461,#462,#463,#464,#465,#466));
#177=EDGE_LOOP('',(#467));
#178=EDGE_LOOP('',(#468));
#179=EDGE_LOOP('',(#469));
#180=EDGE_LOOP('',(#470));
#181=EDGE_LOOP('',(#471));
#182=EDGE_LOOP('',(#472));
#183=EDGE_LOOP('',(#473));
#184=EDGE_LOOP('',(#474));
#185=EDGE_LOOP('',(#475,#476,#477,#478));
#186=EDGE_LOOP('',(#479,#480,#481,#482));
#187=EDGE_LOOP('',(#483,#484,#485,#486));
#188=EDGE_LOOP('',(#487,#488,#489,#490));
#189=EDGE_LOOP('',(#491,#492,#493,#494));
#190=EDGE_LOOP('',(#495,#496,#497,#498));
#191=EDGE_LOOP('',(#499,#500,#501,#502));
#192=EDGE_LOOP('',(#503,#504,#505,#506));
#193=EDGE_LOOP('',(#507,#508,#509,#510));
#194=EDGE_LOOP('',(#511,#512,#513,#514));
#195=EDGE_LOOP('',(#515,#516,#517,#518));
#196=EDGE_LOOP('',(#519,#520,#521,#522));
#197=EDGE_LOOP('',(#523,#524,#525,#526));
#198=EDGE_LOOP('',(#527,#528,#529,#530));
#199=EDGE_LOOP('',(#531,#532,#533,#534));
#200=EDGE_LOOP('',(#535,#536,#537,#538));
#201=EDGE_LOOP('',(#539,#540,#541));
#202=CIRCLE('',#600,3.96572519446924);
#203=CIRCLE('',#601,13.6333333333333);
#204=CIRCLE('',#603,3.96572519446924);
#205=CIRCLE('',#604,13.6333333333333);
#206=CIRCLE('',#606,3.96572519446924);
#207=CIRCLE('',#607,13.6333333333333);
#208=CIRCLE('',#609,3.96572519446924);
#209=CIRCLE('',#610,13.6333333333333);
#210=CIRCLE('',#612,3.96572519446924);
#211=CIRCLE('',#613,13.6333333333333);
#212=CIRCLE('',#615,3.96572519446924);
#213=CIRCLE('',#616,13.6333333333333);
#214=CIRCLE('',#618,3.96572519446924);
#215=CIRCLE('',#619,13.6333333333333);
#216=CIRCLE('',#625,4.1);
#217=CIRCLE('',#626,4.1);
#218=CIRCLE('',#627,4.1);
#219=CIRCLE('',#628,4.1);
#220=CIRCLE('',#634,4.1);
#221=CIRCLE('',#635,4.1);
#222=CIRCLE('',#636,4.1);
#223=CIRCLE('',#637,4.1);
#224=CIRCLE('',#638,2.17349769082267);
#225=CIRCLE('',#639,2.17349769082267);
#226=CIRCLE('',#640,2.17349769082267);
#227=CIRCLE('',#641,2.17349769082267);
#228=CIRCLE('',#643,0.550360681153324);
#229=CIRCLE('',#644,0.550360681153324);
#230=CIRCLE('',#645,0.550360681153324);
#231=CIRCLE('',#646,0.550360681153324);
#232=CIRCLE('',#647,3.96572519446924);
#233=CIRCLE('',#649,2.04944692168197);
#234=CIRCLE('',#651,2.04944692168197);
#235=CIRCLE('',#653,2.04944692168197);
#236=CIRCLE('',#655,2.04944692168197);
#237=CIRCLE('',#661,1.5);
#238=CIRCLE('',#662,1.5);
#239=CIRCLE('',#663,1.5);
#240=CIRCLE('',#664,1.5);
#241=CIRCLE('',#666,1.5);
#242=CIRCLE('',#668,1.5);
#243=CIRCLE('',#669,1.5);
#244=CIRCLE('',#670,1.5);
#245=CIRCLE('',#673,13.6333333333333);
#246=VERTEX_POINT('',#864);
#247=VERTEX_POINT('',#866);
#248=VERTEX_POINT('',#869);
#249=VERTEX_POINT('',#871);
#250=VERTEX_POINT('',#874);
#251=VERTEX_POINT('',#876);
#252=VERTEX_POINT('',#879);
#253=VERTEX_POINT('',#881);
#254=VERTEX_POINT('',#884);
#255=VERTEX_POINT('',#886);
#256=VERTEX_POINT('',#889);
#257=VERTEX_POINT('',#891);
#258=VERTEX_POINT('',#894);
#259=VERTEX_POINT('',#896);
#260=VERTEX_POINT('',#899);
#261=VERTEX_POINT('',#900);
#262=VERTEX_POINT('',#902);
#263=VERTEX_POINT('',#904);
#264=VERTEX_POINT('',#908);
#265=VERTEX_POINT('',#909);
#266=VERTEX_POINT('',#911);
#267=VERTEX_POINT('',#913);
#268=VERTEX_POINT('',#917);
#269=VERTEX_POINT('',#918);
#270=VERTEX_POINT('',#920);
#271=VERTEX_POINT('',#922);
#272=VERTEX_POINT('',#926);
#273=VERTEX_POINT('',#927);
#274=VERTEX_POINT('',#929);
#275=VERTEX_POINT('',#931);
#276=VERTEX_POINT('',#940);
#277=VERTEX_POINT('',#941);
#278=VERTEX_POINT('',#943);
#279=VERTEX_POINT('',#945);
#280=VERTEX_POINT('',#949);
#281=VERTEX_POINT('',#950);
#282=VERTEX_POINT('',#952);
#283=VERTEX_POINT('',#954);
#284=VERTEX_POINT('',#958);
#285=VERTEX_POINT('',#959);
#286=VERTEX_POINT('',#961);
#287=VERTEX_POINT('',#963);
#288=VERTEX_POINT('',#967);
#289=VERTEX_POINT('',#968);
#290=VERTEX_POINT('',#970);
#291=VERTEX_POINT('',#972);
#292=VERTEX_POINT('',#985);
#293=VERTEX_POINT('',#986);
#294=VERTEX_POINT('',#988);
#295=VERTEX_POINT('',#990);
#296=VERTEX_POINT('',#992);
#297=VERTEX_POINT('',#994);
#298=VERTEX_POINT('',#996);
#299=VERTEX_POINT('',#998);
#300=VERTEX_POINT('',#1001);
#301=VERTEX_POINT('',#1064);
#302=EDGE_CURVE('',#246,#246,#202,.F.);
#303=EDGE_CURVE('',#246,#247,#203,.T.);
#304=EDGE_CURVE('',#248,#248,#204,.F.);
#305=EDGE_CURVE('',#248,#249,#205,.T.);
#306=EDGE_CURVE('',#250,#250,#206,.F.);
#307=EDGE_CURVE('',#250,#251,#207,.T.);
#308=EDGE_CURVE('',#252,#252,#208,.F.);
#309=EDGE_CURVE('',#252,#253,#209,.T.);
#310=EDGE_CURVE('',#254,#254,#210,.F.);
#311=EDGE_CURVE('',#254,#255,#211,.T.);
#312=EDGE_CURVE('',#256,#256,#212,.F.);
#313=EDGE_CURVE('',#256,#257,#213,.T.);
#314=EDGE_CURVE('',#258,#258,#214,.F.);
#315=EDGE_CURVE('',#258,#259,#215,.T.);
#316=EDGE_CURVE('',#260,#261,#40,.T.);
#317=EDGE_CURVE('',#260,#262,#41,.T.);
#318=EDGE_CURVE('',#262,#263,#42,.T.);
#319=EDGE_CURVE('',#263,#261,#43,.F.);
#320=EDGE_CURVE('',#264,#265,#44,.T.);
#321=EDGE_CURVE('',#265,#266,#45,.F.);
#322=EDGE_CURVE('',#267,#266,#46,.T.);
#323=EDGE_CURVE('',#267,#264,#47,.T.);
#324=EDGE_CURVE('',#268,#269,#48,.T.);
#325=EDGE_CURVE('',#269,#270,#49,.F.);
#326=EDGE_CURVE('',#271,#270,#50,.T.);
#327=EDGE_CURVE('',#271,#268,#51,.T.);
#328=EDGE_CURVE('',#272,#273,#52,.T.);
#329=EDGE_CURVE('',#272,#274,#53,.T.);
#330=EDGE_CURVE('',#274,#275,#54,.T.);
#331=EDGE_CURVE('',#275,#273,#55,.F.);
#332=EDGE_CURVE('',#274,#269,#216,.F.);
#333=EDGE_CURVE('',#268,#265,#217,.F.);
#334=EDGE_CURVE('',#264,#263,#218,.F.);
#335=EDGE_CURVE('',#262,#275,#219,.F.);
#336=EDGE_CURVE('',#276,#277,#56,.F.);
#337=EDGE_CURVE('',#277,#278,#57,.F.);
#338=EDGE_CURVE('',#278,#279,#58,.T.);
#339=EDGE_CURVE('',#279,#276,#59,.T.);
#340=EDGE_CURVE('',#280,#281,#60,.F.);
#341=EDGE_CURVE('',#281,#282,#61,.F.);
#342=EDGE_CURVE('',#282,#283,#62,.T.);
#343=EDGE_CURVE('',#283,#280,#63,.T.);
#344=EDGE_CURVE('',#284,#285,#64,.F.);
#345=EDGE_CURVE('',#285,#286,#65,.F.);
#346=EDGE_CURVE('',#286,#287,#66,.T.);
#347=EDGE_CURVE('',#287,#284,#67,.T.);
#348=EDGE_CURVE('',#288,#289,#68,.F.);
#349=EDGE_CURVE('',#289,#290,#69,.F.);
#350=EDGE_CURVE('',#290,#291,#70,.T.);
#351=EDGE_CURVE('',#291,#288,#71,.T.);
#352=EDGE_CURVE('',#270,#272,#220,.T.);
#353=EDGE_CURVE('',#273,#260,#221,.T.);
#354=EDGE_CURVE('',#261,#267,#222,.T.);
#355=EDGE_CURVE('',#266,#271,#223,.T.);
#356=EDGE_CURVE('',#279,#280,#224,.F.);
#357=EDGE_CURVE('',#283,#284,#225,.F.);
#358=EDGE_CURVE('',#287,#288,#226,.F.);
#359=EDGE_CURVE('',#291,#276,#227,.F.);
#360=EDGE_CURVE('',#292,#293,#228,.T.);
#361=EDGE_CURVE('',#293,#294,#72,.T.);
#362=EDGE_CURVE('',#294,#295,#229,.T.);
#363=EDGE_CURVE('',#295,#296,#73,.T.);
#364=EDGE_CURVE('',#296,#297,#230,.T.);
#365=EDGE_CURVE('',#297,#298,#74,.T.);
#366=EDGE_CURVE('',#298,#299,#231,.T.);
#367=EDGE_CURVE('',#299,#292,#75,.T.);
#368=EDGE_CURVE('',#300,#300,#232,.F.);
#369=EDGE_CURVE('',#282,#285,#233,.T.);
#370=EDGE_CURVE('',#278,#281,#234,.T.);
#371=EDGE_CURVE('',#286,#289,#235,.T.);
#372=EDGE_CURVE('',#290,#277,#236,.T.);
#373=EDGE_CURVE('',#282,#297,#237,.T.);
#374=EDGE_CURVE('',#298,#281,#238,.T.);
#375=EDGE_CURVE('',#299,#278,#239,.F.);
#376=EDGE_CURVE('',#285,#296,#240,.F.);
#377=EDGE_CURVE('',#292,#277,#241,.T.);
#378=EDGE_CURVE('',#286,#295,#242,.T.);
#379=EDGE_CURVE('',#293,#290,#243,.F.);
#380=EDGE_CURVE('',#289,#294,#244,.F.);
#381=EDGE_CURVE('',#300,#301,#245,.T.);
#382=ORIENTED_EDGE('',*,*,#302,.F.);
#383=ORIENTED_EDGE('',*,*,#303,.T.);
#384=ORIENTED_EDGE('',*,*,#303,.F.);
#385=ORIENTED_EDGE('',*,*,#304,.F.);
#386=ORIENTED_EDGE('',*,*,#305,.T.);
#387=ORIENTED_EDGE('',*,*,#305,.F.);
#388=ORIENTED_EDGE('',*,*,#306,.F.);
#389=ORIENTED_EDGE('',*,*,#307,.T.);
#390=ORIENTED_EDGE('',*,*,#307,.F.);
#391=ORIENTED_EDGE('',*,*,#308,.F.);
#392=ORIENTED_EDGE('',*,*,#309,.T.);
#393=ORIENTED_EDGE('',*,*,#309,.F.);
#394=ORIENTED_EDGE('',*,*,#310,.F.);
#395=ORIENTED_EDGE('',*,*,#311,.T.);
#396=ORIENTED_EDGE('',*,*,#311,.F.);
#397=ORIENTED_EDGE('',*,*,#312,.F.);
#398=ORIENTED_EDGE('',*,*,#313,.T.);
#399=ORIENTED_EDGE('',*,*,#313,.F.);
#400=ORIENTED_EDGE('',*,*,#314,.F.);
#401=ORIENTED_EDGE('',*,*,#315,.T.);
#402=ORIENTED_EDGE('',*,*,#315,.F.);
#403=ORIENTED_EDGE('',*,*,#316,.F.);
#404=ORIENTED_EDGE('',*,*,#317,.T.);
#405=ORIENTED_EDGE('',*,*,#318,.T.);
#406=ORIENTED_EDGE('',*,*,#319,.T.);
#407=ORIENTED_EDGE('',*,*,#320,.T.);
#408=ORIENTED_EDGE('',*,*,#321,.T.);
#409=ORIENTED_EDGE('',*,*,#322,.F.);
#410=ORIENTED_EDGE('',*,*,#323,.T.);
#411=ORIENTED_EDGE('',*,*,#324,.T.);
#412=ORIENTED_EDGE('',*,*,#325,.T.);
#413=ORIENTED_EDGE('',*,*,#326,.F.);
#414=ORIENTED_EDGE('',*,*,#327,.T.);
#415=ORIENTED_EDGE('',*,*,#328,.F.);
#416=ORIENTED_EDGE('',*,*,#329,.T.);
#417=ORIENTED_EDGE('',*,*,#330,.T.);
#418=ORIENTED_EDGE('',*,*,#331,.T.);
#419=ORIENTED_EDGE('',*,*,#330,.F.);
#420=ORIENTED_EDGE('',*,*,#332,.T.);
#421=ORIENTED_EDGE('',*,*,#324,.F.);
#422=ORIENTED_EDGE('',*,*,#333,.T.);
#423=ORIENTED_EDGE('',*,*,#320,.F.);
#424=ORIENTED_EDGE('',*,*,#334,.T.);
#425=ORIENTED_EDGE('',*,*,#318,.F.);
#426=ORIENTED_EDGE('',*,*,#335,.T.);
#427=ORIENTED_EDGE('',*,*,#336,.T.);
#428=ORIENTED_EDGE('',*,*,#337,.T.);
#429=ORIENTED_EDGE('',*,*,#338,.T.);
#430=ORIENTED_EDGE('',*,*,#339,.T.);
#431=ORIENTED_EDGE('',*,*,#340,.T.);
#432=ORIENTED_EDGE('',*,*,#341,.T.);
#433=ORIENTED_EDGE('',*,*,#342,.T.);
#434=ORIENTED_EDGE('',*,*,#343,.T.);
#435=ORIENTED_EDGE('',*,*,#344,.T.);
#436=ORIENTED_EDGE('',*,*,#345,.T.);
#437=ORIENTED_EDGE('',*,*,#346,.T.);
#438=ORIENTED_EDGE('',*,*,#347,.T.);
#439=ORIENTED_EDGE('',*,*,#348,.T.);
#440=ORIENTED_EDGE('',*,*,#349,.T.);
#441=ORIENTED_EDGE('',*,*,#350,.T.);
#442=ORIENTED_EDGE('',*,*,#351,.T.);
#443=ORIENTED_EDGE('',*,*,#326,.T.);
#444=ORIENTED_EDGE('',*,*,#352,.T.);
#445=ORIENTED_EDGE('',*,*,#328,.T.);
#446=ORIENTED_EDGE('',*,*,#353,.T.);
#447=ORIENTED_EDGE('',*,*,#316,.T.);
#448=ORIENTED_EDGE('',*,*,#354,.T.);
#449=ORIENTED_EDGE('',*,*,#322,.T.);
#450=ORIENTED_EDGE('',*,*,#355,.T.);
#451=ORIENTED_EDGE('',*,*,#339,.F.);
#452=ORIENTED_EDGE('',*,*,#356,.T.);
#453=ORIENTED_EDGE('',*,*,#343,.F.);
#454=ORIENTED_EDGE('',*,*,#357,.T.);
#455=ORIENTED_EDGE('',*,*,#347,.F.);
#456=ORIENTED_EDGE('',*,*,#358,.T.);
#457=ORIENTED_EDGE('',*,*,#351,.F.);
#458=ORIENTED_EDGE('',*,*,#359,.T.);
#459=ORIENTED_EDGE('',*,*,#360,.T.);
#460=ORIENTED_EDGE('',*,*,#361,.T.);
#461=ORIENTED_EDGE('',*,*,#362,.T.);
#462=ORIENTED_EDGE('',*,*,#363,.T.);
#463=ORIENTED_EDGE('',*,*,#364,.T.);
#464=ORIENTED_EDGE('',*,*,#365,.T.);
#465=ORIENTED_EDGE('',*,*,#366,.T.);
#466=ORIENTED_EDGE('',*,*,#367,.T.);
#467=ORIENTED_EDGE('',*,*,#302,.T.);
#468=ORIENTED_EDGE('',*,*,#304,.T.);
#469=ORIENTED_EDGE('',*,*,#306,.T.);
#470=ORIENTED_EDGE('',*,*,#308,.T.);
#471=ORIENTED_EDGE('',*,*,#310,.T.);
#472=ORIENTED_EDGE('',*,*,#312,.T.);
#473=ORIENTED_EDGE('',*,*,#314,.T.);
#474=ORIENTED_EDGE('',*,*,#368,.T.);
#475=ORIENTED_EDGE('',*,*,#342,.F.);
#476=ORIENTED_EDGE('',*,*,#369,.T.);
#477=ORIENTED_EDGE('',*,*,#344,.F.);
#478=ORIENTED_EDGE('',*,*,#357,.F.);
#479=ORIENTED_EDGE('',*,*,#338,.F.);
#480=ORIENTED_EDGE('',*,*,#370,.T.);
#481=ORIENTED_EDGE('',*,*,#340,.F.);
#482=ORIENTED_EDGE('',*,*,#356,.F.);
#483=ORIENTED_EDGE('',*,*,#346,.F.);
#484=ORIENTED_EDGE('',*,*,#371,.T.);
#485=ORIENTED_EDGE('',*,*,#348,.F.);
#486=ORIENTED_EDGE('',*,*,#358,.F.);
#487=ORIENTED_EDGE('',*,*,#350,.F.);
#488=ORIENTED_EDGE('',*,*,#372,.T.);
#489=ORIENTED_EDGE('',*,*,#336,.F.);
#490=ORIENTED_EDGE('',*,*,#359,.F.);
#491=ORIENTED_EDGE('',*,*,#354,.F.);
#492=ORIENTED_EDGE('',*,*,#319,.F.);
#493=ORIENTED_EDGE('',*,*,#334,.F.);
#494=ORIENTED_EDGE('',*,*,#323,.F.);
#495=ORIENTED_EDGE('',*,*,#353,.F.);
#496=ORIENTED_EDGE('',*,*,#331,.F.);
#497=ORIENTED_EDGE('',*,*,#335,.F.);
#498=ORIENTED_EDGE('',*,*,#317,.F.);
#499=ORIENTED_EDGE('',*,*,#355,.F.);
#500=ORIENTED_EDGE('',*,*,#321,.F.);
#501=ORIENTED_EDGE('',*,*,#333,.F.);
#502=ORIENTED_EDGE('',*,*,#327,.F.);
#503=ORIENTED_EDGE('',*,*,#352,.F.);
#504=ORIENTED_EDGE('',*,*,#325,.F.);
#505=ORIENTED_EDGE('',*,*,#332,.F.);
#506=ORIENTED_EDGE('',*,*,#329,.F.);
#507=ORIENTED_EDGE('',*,*,#373,.F.);
#508=ORIENTED_EDGE('',*,*,#341,.F.);
#509=ORIENTED_EDGE('',*,*,#374,.F.);
#510=ORIENTED_EDGE('',*,*,#365,.F.);
#511=ORIENTED_EDGE('',*,*,#374,.T.);
#512=ORIENTED_EDGE('',*,*,#370,.F.);
#513=ORIENTED_EDGE('',*,*,#375,.F.);
#514=ORIENTED_EDGE('',*,*,#366,.F.);
#515=ORIENTED_EDGE('',*,*,#373,.T.);
#516=ORIENTED_EDGE('',*,*,#364,.F.);
#517=ORIENTED_EDGE('',*,*,#376,.F.);
#518=ORIENTED_EDGE('',*,*,#369,.F.);
#519=ORIENTED_EDGE('',*,*,#375,.T.);
#520=ORIENTED_EDGE('',*,*,#337,.F.);
#521=ORIENTED_EDGE('',*,*,#377,.F.);
#522=ORIENTED_EDGE('',*,*,#367,.F.);
#523=ORIENTED_EDGE('',*,*,#376,.T.);
#524=ORIENTED_EDGE('',*,*,#363,.F.);
#525=ORIENTED_EDGE('',*,*,#378,.F.);
#526=ORIENTED_EDGE('',*,*,#345,.F.);
#527=ORIENTED_EDGE('',*,*,#377,.T.);
#528=ORIENTED_EDGE('',*,*,#372,.F.);
#529=ORIENTED_EDGE('',*,*,#379,.F.);
#530=ORIENTED_EDGE('',*,*,#360,.F.);
#531=ORIENTED_EDGE('',*,*,#378,.T.);
#532=ORIENTED_EDGE('',*,*,#362,.F.);
#533=ORIENTED_EDGE('',*,*,#380,.F.);
#534=ORIENTED_EDGE('',*,*,#371,.F.);
#535=ORIENTED_EDGE('',*,*,#379,.T.);
#536=ORIENTED_EDGE('',*,*,#349,.F.);
#537=ORIENTED_EDGE('',*,*,#380,.T.);
#538=ORIENTED_EDGE('',*,*,#361,.F.);
#539=ORIENTED_EDGE('',*,*,#368,.F.);
#540=ORIENTED_EDGE('',*,*,#381,.T.);
#541=ORIENTED_EDGE('',*,*,#381,.F.);
#542=SPHERICAL_SURFACE('',#599,13.6333333333333);
#543=SPHERICAL_SURFACE('',#602,13.6333333333333);
#544=SPHERICAL_SURFACE('',#605,13.6333333333333);
#545=SPHERICAL_SURFACE('',#608,13.6333333333333);
#546=SPHERICAL_SURFACE('',#611,13.6333333333333);
#547=SPHERICAL_SURFACE('',#614,13.6333333333333);
#548=SPHERICAL_SURFACE('',#617,13.6333333333333);
#549=SPHERICAL_SURFACE('',#672,13.6333333333333);
#550=ADVANCED_FACE('',(#123),#542,.F.);
#551=ADVANCED_FACE('',(#124),#543,.F.);
#552=ADVANCED_FACE('',(#125),#544,.F.);
#553=ADVANCED_FACE('',(#126),#545,.F.);
#554=ADVANCED_FACE('',(#127),#546,.F.);
#555=ADVANCED_FACE('',(#128),#547,.F.);
#556=ADVANCED_FACE('',(#129),#548,.F.);
#557=ADVANCED_FACE('',(#130),#112,.F.);
#558=ADVANCED_FACE('',(#131),#113,.F.);
#559=ADVANCED_FACE('',(#132),#114,.F.);
#560=ADVANCED_FACE('',(#133),#115,.F.);
#561=ADVANCED_FACE('',(#134),#116,.F.);
#562=ADVANCED_FACE('',(#135),#117,.T.);
#563=ADVANCED_FACE('',(#136),#118,.T.);
#564=ADVANCED_FACE('',(#137),#119,.T.);
#565=ADVANCED_FACE('',(#138),#120,.T.);
#566=ADVANCED_FACE('',(#139,#31),#121,.T.);
#567=ADVANCED_FACE('',(#140,#32,#33,#34,#35,#36,#37,#38,#39),#122,.T.);
#568=ADVANCED_FACE('',(#141),#27,.F.);
#569=ADVANCED_FACE('',(#142),#28,.F.);
#570=ADVANCED_FACE('',(#143),#29,.F.);
#571=ADVANCED_FACE('',(#144),#30,.F.);
#572=ADVANCED_FACE('',(#145),#19,.T.);
#573=ADVANCED_FACE('',(#146),#20,.T.);
#574=ADVANCED_FACE('',(#147),#21,.T.);
#575=ADVANCED_FACE('',(#148),#22,.T.);
#576=ADVANCED_FACE('',(#149),#23,.F.);
#577=ADVANCED_FACE('',(#150),#15,.T.);
#578=ADVANCED_FACE('',(#151),#16,.T.);
#579=ADVANCED_FACE('',(#152),#24,.F.);
#580=ADVANCED_FACE('',(#153),#25,.F.);
#581=ADVANCED_FACE('',(#154),#17,.T.);
#582=ADVANCED_FACE('',(#155),#18,.T.);
#583=ADVANCED_FACE('',(#156),#26,.F.);
#584=ADVANCED_FACE('',(#157),#549,.F.);
#585=CLOSED_SHELL('',(#550,#551,#552,#553,#554,#555,#556,#557,#558,#559,
#560,#561,#562,#563,#564,#565,#566,#567,#568,#569,#570,#571,#572,#573,#574,
#575,#576,#577,#578,#579,#580,#581,#582,#583,#584));
#586=DERIVED_UNIT_ELEMENT(#588,1.);
#587=DERIVED_UNIT_ELEMENT(#1071,-3.);
#588=(
MASS_UNIT()
NAMED_UNIT(*)
SI_UNIT(.KILO.,.GRAM.)
);
#589=DERIVED_UNIT((#586,#587));
#590=MEASURE_REPRESENTATION_ITEM('density measure',
POSITIVE_RATIO_MEASURE(7850.),#589);
#591=PROPERTY_DEFINITION_REPRESENTATION(#596,#593);
#592=PROPERTY_DEFINITION_REPRESENTATION(#597,#594);
#593=REPRESENTATION('material name',(#595),#1068);
#594=REPRESENTATION('density',(#590),#1068);
#595=DESCRIPTIVE_REPRESENTATION_ITEM('Steel','Steel');
#596=PROPERTY_DEFINITION('material property','material name',#1078);
#597=PROPERTY_DEFINITION('material property','density of part',#1078);
#598=AXIS2_PLACEMENT_3D('',#862,#674,#675);
#599=AXIS2_PLACEMENT_3D('',#863,#676,#677);
#600=AXIS2_PLACEMENT_3D('',#865,#678,#679);
#601=AXIS2_PLACEMENT_3D('',#867,#680,#681);
#602=AXIS2_PLACEMENT_3D('',#868,#682,#683);
#603=AXIS2_PLACEMENT_3D('',#870,#684,#685);
#604=AXIS2_PLACEMENT_3D('',#872,#686,#687);
#605=AXIS2_PLACEMENT_3D('',#873,#688,#689);
#606=AXIS2_PLACEMENT_3D('',#875,#690,#691);
#607=AXIS2_PLACEMENT_3D('',#877,#692,#693);
#608=AXIS2_PLACEMENT_3D('',#878,#694,#695);
#609=AXIS2_PLACEMENT_3D('',#880,#696,#697);
#610=AXIS2_PLACEMENT_3D('',#882,#698,#699);
#611=AXIS2_PLACEMENT_3D('',#883,#700,#701);
#612=AXIS2_PLACEMENT_3D('',#885,#702,#703);
#613=AXIS2_PLACEMENT_3D('',#887,#704,#705);
#614=AXIS2_PLACEMENT_3D('',#888,#706,#707);
#615=AXIS2_PLACEMENT_3D('',#890,#708,#709);
#616=AXIS2_PLACEMENT_3D('',#892,#710,#711);
#617=AXIS2_PLACEMENT_3D('',#893,#712,#713);
#618=AXIS2_PLACEMENT_3D('',#895,#714,#715);
#619=AXIS2_PLACEMENT_3D('',#897,#716,#717);
#620=AXIS2_PLACEMENT_3D('',#898,#718,#719);
#621=AXIS2_PLACEMENT_3D('',#907,#724,#725);
#622=AXIS2_PLACEMENT_3D('',#916,#730,#731);
#623=AXIS2_PLACEMENT_3D('',#925,#736,#737);
#624=AXIS2_PLACEMENT_3D('',#934,#742,#743);
#625=AXIS2_PLACEMENT_3D('',#935,#744,#745);
#626=AXIS2_PLACEMENT_3D('',#936,#746,#747);
#627=AXIS2_PLACEMENT_3D('',#937,#748,#749);
#628=AXIS2_PLACEMENT_3D('',#938,#750,#751);
#629=AXIS2_PLACEMENT_3D('',#939,#752,#753);
#630=AXIS2_PLACEMENT_3D('',#948,#758,#759);
#631=AXIS2_PLACEMENT_3D('',#957,#764,#765);
#632=AXIS2_PLACEMENT_3D('',#966,#770,#771);
#633=AXIS2_PLACEMENT_3D('',#975,#776,#777);
#634=AXIS2_PLACEMENT_3D('',#976,#778,#779);
#635=AXIS2_PLACEMENT_3D('',#977,#780,#781);
#636=AXIS2_PLACEMENT_3D('',#978,#782,#783);
#637=AXIS2_PLACEMENT_3D('',#979,#784,#785);
#638=AXIS2_PLACEMENT_3D('',#980,#786,#787);
#639=AXIS2_PLACEMENT_3D('',#981,#788,#789);
#640=AXIS2_PLACEMENT_3D('',#982,#790,#791);
#641=AXIS2_PLACEMENT_3D('',#983,#792,#793);
#642=AXIS2_PLACEMENT_3D('',#984,#794,#795);
#643=AXIS2_PLACEMENT_3D('',#987,#796,#797);
#644=AXIS2_PLACEMENT_3D('',#991,#799,#800);
#645=AXIS2_PLACEMENT_3D('',#995,#802,#803);
#646=AXIS2_PLACEMENT_3D('',#999,#805,#806);
#647=AXIS2_PLACEMENT_3D('',#1002,#808,#809);
#648=AXIS2_PLACEMENT_3D('',#1003,#810,#811);
#649=AXIS2_PLACEMENT_3D('',#1004,#812,#813);
#650=AXIS2_PLACEMENT_3D('',#1005,#814,#815);
#651=AXIS2_PLACEMENT_3D('',#1006,#816,#817);
#652=AXIS2_PLACEMENT_3D('',#1007,#818,#819);
#653=AXIS2_PLACEMENT_3D('',#1008,#820,#821);
#654=AXIS2_PLACEMENT_3D('',#1009,#822,#823);
#655=AXIS2_PLACEMENT_3D('',#1010,#824,#825);
#656=AXIS2_PLACEMENT_3D('',#1011,#826,#827);
#657=AXIS2_PLACEMENT_3D('',#1012,#828,#829);
#658=AXIS2_PLACEMENT_3D('',#1013,#830,#831);
#659=AXIS2_PLACEMENT_3D('',#1014,#832,#833);
#660=AXIS2_PLACEMENT_3D('',#1015,#834,#835);
#661=AXIS2_PLACEMENT_3D('',#1016,#836,#837);
#662=AXIS2_PLACEMENT_3D('',#1017,#838,#839);
#663=AXIS2_PLACEMENT_3D('',#1027,#840,#841);
#664=AXIS2_PLACEMENT_3D('',#1037,#842,#843);
#665=AXIS2_PLACEMENT_3D('',#1038,#844,#845);
#666=AXIS2_PLACEMENT_3D('',#1039,#846,#847);
#667=AXIS2_PLACEMENT_3D('',#1040,#848,#849);
#668=AXIS2_PLACEMENT_3D('',#1041,#850,#851);
#669=AXIS2_PLACEMENT_3D('',#1051,#852,#853);
#670=AXIS2_PLACEMENT_3D('',#1061,#854,#855);
#671=AXIS2_PLACEMENT_3D('',#1062,#856,#857);
#672=AXIS2_PLACEMENT_3D('',#1063,#858,#859);
#673=AXIS2_PLACEMENT_3D('',#1065,#860,#861);
#674=DIRECTION('axis',(0.,0.,1.));
#675=DIRECTION('refdir',(1.,0.,0.));
#676=DIRECTION('center_axis',(-9.64183907938525E-15,0.,-1.));
#677=DIRECTION('ref_axis',(-1.,-1.30295122694395E-16,9.64183907938525E-15));
#678=DIRECTION('center_axis',(0.,0.,1.));
#679=DIRECTION('ref_axis',(1.,0.,0.));
#680=DIRECTION('center_axis',(0.,1.,0.));
#681=DIRECTION('ref_axis',(1.,0.,-9.60926529871165E-15));
#682=DIRECTION('center_axis',(-9.64183907938525E-15,0.,-1.));
#683=DIRECTION('ref_axis',(-1.,-1.30295122694395E-16,9.64183907938525E-15));
#684=DIRECTION('center_axis',(0.,0.,1.));
#685=DIRECTION('ref_axis',(1.,0.,0.));
#686=DIRECTION('center_axis',(0.,1.,0.));
#687=DIRECTION('ref_axis',(1.,0.,-9.60926529871165E-15));
#688=DIRECTION('center_axis',(-9.70698664073244E-15,0.,-1.));
#689=DIRECTION('ref_axis',(-1.,-1.30295122694395E-16,9.64183907938525E-15));
#690=DIRECTION('center_axis',(0.,0.,1.));
#691=DIRECTION('ref_axis',(1.,0.,0.));
#692=DIRECTION('center_axis',(0.,1.,0.));
#693=DIRECTION('ref_axis',(1.,0.,-9.60926529871165E-15));
#694=DIRECTION('center_axis',(-9.70698664073244E-15,0.,-1.));
#695=DIRECTION('ref_axis',(-1.,-1.30295122694395E-16,9.64183907938525E-15));
#696=DIRECTION('center_axis',(0.,0.,1.));
#697=DIRECTION('ref_axis',(1.,0.,0.));
#698=DIRECTION('center_axis',(0.,1.,0.));
#699=DIRECTION('ref_axis',(1.,0.,-9.60926529871165E-15));
#700=DIRECTION('center_axis',(-9.70698664073244E-15,0.,-1.));
#701=DIRECTION('ref_axis',(-1.,-1.30295122694395E-16,9.64183907938525E-15));
#702=DIRECTION('center_axis',(0.,0.,1.));
#703=DIRECTION('ref_axis',(1.,0.,0.));
#704=DIRECTION('center_axis',(0.,1.,0.));
#705=DIRECTION('ref_axis',(1.,0.,-9.60926529871165E-15));
#706=DIRECTION('center_axis',(-9.70698664073244E-15,0.,-1.));
#707=DIRECTION('ref_axis',(-1.,-1.30295122694395E-16,9.64183907938525E-15));
#708=DIRECTION('center_axis',(0.,0.,1.));
#709=DIRECTION('ref_axis',(1.,0.,0.));
#710=DIRECTION('center_axis',(0.,1.,0.));
#711=DIRECTION('ref_axis',(1.,0.,-9.60926529871165E-15));
#712=DIRECTION('center_axis',(-9.64183907938525E-15,0.,-1.));
#713=DIRECTION('ref_axis',(-1.,-1.30295122694395E-16,9.64183907938525E-15));
#714=DIRECTION('center_axis',(0.,0.,1.));
#715=DIRECTION('ref_axis',(1.,0.,0.));
#716=DIRECTION('center_axis',(0.,1.,0.));
#717=DIRECTION('ref_axis',(1.,0.,-9.60926529871165E-15));
#718=DIRECTION('center_axis',(0.,-1.,0.));
#719=DIRECTION('ref_axis',(0.,0.,-1.));
#720=DIRECTION('',(-1.,0.,0.));
#721=DIRECTION('',(0.,0.,-1.));
#722=DIRECTION('',(-1.,0.,0.));
#723=DIRECTION('',(0.,0.,-1.));
#724=DIRECTION('center_axis',(1.,0.,0.));
#725=DIRECTION('ref_axis',(0.,0.,-1.));
#726=DIRECTION('',(0.,-1.,0.));
#727=DIRECTION('',(0.,0.,-1.));
#728=DIRECTION('',(0.,-1.,0.));
#729=DIRECTION('',(0.,0.,-1.));
#730=DIRECTION('center_axis',(0.,1.,0.));
#731=DIRECTION('ref_axis',(0.,0.,1.));
#732=DIRECTION('',(1.,0.,0.));
#733=DIRECTION('',(0.,0.,-1.));
#734=DIRECTION('',(1.,0.,0.));
#735=DIRECTION('',(0.,0.,-1.));
#736=DIRECTION('center_axis',(-1.,0.,0.));
#737=DIRECTION('ref_axis',(0.,0.,1.));
#738=DIRECTION('',(0.,1.,0.));
#739=DIRECTION('',(0.,0.,-1.));
#740=DIRECTION('',(0.,1.,0.));
#741=DIRECTION('',(0.,0.,-1.));
#742=DIRECTION('center_axis',(0.,0.,1.));
#743=DIRECTION('ref_axis',(1.,0.,0.));
#744=DIRECTION('center_axis',(0.,0.,1.));
#745=DIRECTION('ref_axis',(1.,0.,0.));
#746=DIRECTION('center_axis',(0.,0.,1.));
#747=DIRECTION('ref_axis',(1.,0.,0.));
#748=DIRECTION('center_axis',(0.,0.,1.));
#749=DIRECTION('ref_axis',(1.,0.,0.));
#750=DIRECTION('center_axis',(0.,0.,1.));
#751=DIRECTION('ref_axis',(1.,0.,0.));
#752=DIRECTION('center_axis',(0.999390827019096,0.,0.034899496702501));
#753=DIRECTION('ref_axis',(0.034899496702501,0.,-0.999390827019096));
#754=DIRECTION('',(-0.034899496702501,0.,0.999390827019096));
#755=DIRECTION('',(0.,-1.,0.));
#756=DIRECTION('',(-0.034899496702501,0.,0.999390827019096));
#757=DIRECTION('',(0.,-1.,0.));
#758=DIRECTION('center_axis',(0.,-0.999390827019096,0.034899496702501));
#759=DIRECTION('ref_axis',(0.,-0.034899496702501,-0.999390827019096));
#760=DIRECTION('',(0.,0.034899496702501,0.999390827019096));
#761=DIRECTION('',(-1.,0.,0.));
#762=DIRECTION('',(0.,0.034899496702501,0.999390827019096));
#763=DIRECTION('',(-1.,0.,0.));
#764=DIRECTION('center_axis',(-0.999390827019096,0.,0.034899496702501));
#765=DIRECTION('ref_axis',(0.034899496702501,0.,0.999390827019096));
#766=DIRECTION('',(0.034899496702501,0.,0.999390827019096));
#767=DIRECTION('',(0.,1.,0.));
#768=DIRECTION('',(0.034899496702501,0.,0.999390827019096));
#769=DIRECTION('',(0.,1.,0.));
#770=DIRECTION('center_axis',(0.,0.999390827019096,0.034899496702501));
#771=DIRECTION('ref_axis',(0.,-0.034899496702501,0.999390827019096));
#772=DIRECTION('',(0.,-0.034899496702501,0.999390827019096));
#773=DIRECTION('',(1.,0.,0.));
#774=DIRECTION('',(0.,-0.034899496702501,0.999390827019096));
#775=DIRECTION('',(1.,0.,0.));
#776=DIRECTION('center_axis',(0.,0.,1.));
#777=DIRECTION('ref_axis',(1.,0.,0.));
#778=DIRECTION('center_axis',(0.,0.,1.));
#779=DIRECTION('ref_axis',(1.,0.,0.));
#780=DIRECTION('center_axis',(0.,0.,1.));
#781=DIRECTION('ref_axis',(1.,0.,0.));
#782=DIRECTION('center_axis',(0.,0.,1.));
#783=DIRECTION('ref_axis',(1.,0.,0.));
#784=DIRECTION('center_axis',(0.,0.,1.));
#785=DIRECTION('ref_axis',(1.,0.,0.));
#786=DIRECTION('center_axis',(0.,0.,1.));
#787=DIRECTION('ref_axis',(1.,0.,0.));
#788=DIRECTION('center_axis',(0.,0.,1.));
#789=DIRECTION('ref_axis',(1.,0.,0.));
#790=DIRECTION('center_axis',(0.,0.,1.));
#791=DIRECTION('ref_axis',(1.,0.,0.));
#792=DIRECTION('center_axis',(0.,0.,1.));
#793=DIRECTION('ref_axis',(1.,0.,0.));
#794=DIRECTION('center_axis',(0.,0.,1.));
#795=DIRECTION('ref_axis',(1.,0.,0.));
#796=DIRECTION('center_axis',(0.,0.,1.));
#797=DIRECTION('ref_axis',(1.,0.,0.));
#798=DIRECTION('',(1.,0.,0.));
#799=DIRECTION('center_axis',(0.,0.,1.));
#800=DIRECTION('ref_axis',(1.,0.,0.));
#801=DIRECTION('',(0.,1.,0.));
#802=DIRECTION('center_axis',(0.,0.,1.));
#803=DIRECTION('ref_axis',(1.,0.,0.));
#804=DIRECTION('',(-1.,0.,0.));
#805=DIRECTION('center_axis',(0.,0.,1.));
#806=DIRECTION('ref_axis',(1.,0.,0.));
#807=DIRECTION('',(0.,-1.,0.));
#808=DIRECTION('center_axis',(0.,0.,1.));
#809=DIRECTION('ref_axis',(1.,0.,0.));
#810=DIRECTION('center_axis',(0.,0.,1.));
#811=DIRECTION('ref_axis',(1.,0.,0.));
#812=DIRECTION('center_axis',(0.,0.,-1.));
#813=DIRECTION('ref_axis',(-1.,0.,0.));
#814=DIRECTION('center_axis',(0.,0.,1.));
#815=DIRECTION('ref_axis',(1.,0.,0.));
#816=DIRECTION('center_axis',(0.,0.,-1.));
#817=DIRECTION('ref_axis',(-1.,0.,0.));
#818=DIRECTION('center_axis',(0.,0.,1.));
#819=DIRECTION('ref_axis',(1.,0.,0.));
#820=DIRECTION('center_axis',(0.,0.,-1.));
#821=DIRECTION('ref_axis',(-1.,0.,0.));
#822=DIRECTION('center_axis',(0.,0.,1.));
#823=DIRECTION('ref_axis',(1.,0.,0.));
#824=DIRECTION('center_axis',(0.,0.,-1.));
#825=DIRECTION('ref_axis',(-1.,0.,0.));
#826=DIRECTION('center_axis',(0.,0.,-1.));
#827=DIRECTION('ref_axis',(-1.,0.,0.));
#828=DIRECTION('center_axis',(0.,0.,-1.));
#829=DIRECTION('ref_axis',(-1.,0.,0.));
#830=DIRECTION('center_axis',(0.,0.,-1.));
#831=DIRECTION('ref_axis',(-1.,0.,0.));
#832=DIRECTION('center_axis',(0.,0.,-1.));
#833=DIRECTION('ref_axis',(-1.,0.,0.));
#834=DIRECTION('center_axis',(1.,0.,0.));
#835=DIRECTION('ref_axis',(0.,0.,-1.));
#836=DIRECTION('center_axis',(-1.,0.,0.));
#837=DIRECTION('ref_axis',(0.,0.,1.));
#838=DIRECTION('center_axis',(1.,0.,0.));
#839=DIRECTION('ref_axis',(0.,0.,-1.));
#840=DIRECTION('center_axis',(0.,-1.,0.));
#841=DIRECTION('ref_axis',(0.,0.,-1.));
#842=DIRECTION('center_axis',(0.,-1.,0.));
#843=DIRECTION('ref_axis',(0.,0.,-1.));
#844=DIRECTION('center_axis',(0.,1.,0.));
#845=DIRECTION('ref_axis',(0.,0.,1.));
#846=DIRECTION('center_axis',(0.,1.,0.));
#847=DIRECTION('ref_axis',(0.,0.,1.));
#848=DIRECTION('center_axis',(0.,-1.,0.));
#849=DIRECTION('ref_axis',(0.,0.,-1.));
#850=DIRECTION('center_axis',(0.,1.,0.));
#851=DIRECTION('ref_axis',(0.,0.,1.));
#852=DIRECTION('center_axis',(1.,0.,0.));
#853=DIRECTION('ref_axis',(0.,0.,-1.));
#854=DIRECTION('center_axis',(-1.,0.,0.));
#855=DIRECTION('ref_axis',(0.,0.,1.));
#856=DIRECTION('center_axis',(-1.,0.,0.));
#857=DIRECTION('ref_axis',(0.,0.,1.));
#858=DIRECTION('center_axis',(-9.64183907938525E-15,0.,-1.));
#859=DIRECTION('ref_axis',(-1.,-1.30295122694395E-16,9.64183907938525E-15));
#860=DIRECTION('center_axis',(0.,1.,0.));
#861=DIRECTION('ref_axis',(1.,0.,-9.60926529871165E-15));
#862=CARTESIAN_POINT('',(0.,0.,0.));
#863=CARTESIAN_POINT('Origin',(12.6000000000003,-4.19981724810573,14.5438031823441));
#864=CARTESIAN_POINT('',(16.5657251944695,-4.19981724810573,1.5));
#865=CARTESIAN_POINT('Origin',(12.6000000000003,-4.19981724810573,1.5));
#866=CARTESIAN_POINT('',(12.6000000000002,-4.19981724810573,0.910469849010798));
#867=CARTESIAN_POINT('Origin',(12.6000000000003,-4.19981724810573,14.5438031823441));
#868=CARTESIAN_POINT('Origin',(12.6000000000003,4.20018275189427,14.5438031823441));
#869=CARTESIAN_POINT('',(16.5657251944695,4.20018275189427,1.5));
#870=CARTESIAN_POINT('Origin',(12.6000000000003,4.20018275189427,1.5));
#871=CARTESIAN_POINT('',(12.6000000000002,4.20018275189427,0.910469849010798));
#872=CARTESIAN_POINT('Origin',(12.6000000000003,4.20018275189427,14.5438031823441));
#873=CARTESIAN_POINT('Origin',(4.20000000000025,-4.19981724810573,14.5438031823441));
#874=CARTESIAN_POINT('',(8.16572519446949,-4.19981724810573,1.5));
#875=CARTESIAN_POINT('Origin',(4.20000000000025,-4.19981724810573,1.5));
#876=CARTESIAN_POINT('',(4.20000000000012,-4.19981724810573,0.910469849010798));
#877=CARTESIAN_POINT('Origin',(4.20000000000025,-4.19981724810573,14.5438031823441));
#878=CARTESIAN_POINT('Origin',(4.20000000000025,4.20018275189427,14.5438031823441));
#879=CARTESIAN_POINT('',(8.16572519446949,4.20018275189427,1.5));
#880=CARTESIAN_POINT('Origin',(4.20000000000025,4.20018275189427,1.5));
#881=CARTESIAN_POINT('',(4.20000000000012,4.20018275189427,0.910469849010798));
#882=CARTESIAN_POINT('Origin',(4.20000000000025,4.20018275189427,14.5438031823441));
#883=CARTESIAN_POINT('Origin',(-4.19999999999975,-4.19981724810573,14.5438031823441));
#884=CARTESIAN_POINT('',(-0.234274805530508,-4.19981724810573,1.5));
#885=CARTESIAN_POINT('Origin',(-4.19999999999975,-4.19981724810573,1.5));
#886=CARTESIAN_POINT('',(-4.19999999999988,-4.19981724810573,0.910469849010798));
#887=CARTESIAN_POINT('Origin',(-4.19999999999975,-4.19981724810573,14.5438031823441));
#888=CARTESIAN_POINT('Origin',(-4.19999999999975,4.20018275189427,14.5438031823441));
#889=CARTESIAN_POINT('',(-0.234274805530508,4.20018275189427,1.5));
#890=CARTESIAN_POINT('Origin',(-4.19999999999975,4.20018275189427,1.5));
#891=CARTESIAN_POINT('',(-4.19999999999988,4.20018275189427,0.910469849010798));
#892=CARTESIAN_POINT('Origin',(-4.19999999999975,4.20018275189427,14.5438031823441));
#893=CARTESIAN_POINT('Origin',(-12.5999999999997,-4.19981724810573,14.5438031823441));
#894=CARTESIAN_POINT('',(-8.63427480553051,-4.19981724810573,1.5));
#895=CARTESIAN_POINT('Origin',(-12.5999999999997,-4.19981724810573,1.5));
#896=CARTESIAN_POINT('',(-12.5999999999998,-4.19981724810573,0.910469849010798));
#897=CARTESIAN_POINT('Origin',(-12.5999999999997,-4.19981724810573,14.5438031823441));
#898=CARTESIAN_POINT('Origin',(21.5,13.9990862405286,1.44765075494625));
#899=CARTESIAN_POINT('',(18.8990862405286,13.9990862405286,6.5));
#900=CARTESIAN_POINT('',(-18.8990862405286,13.9990862405286,6.5));
#901=CARTESIAN_POINT('',(21.5,13.9990862405286,6.5));
#902=CARTESIAN_POINT('',(18.8990862405286,13.9990862405286,0.));
#903=CARTESIAN_POINT('',(18.8990862405286,13.9990862405286,1.44765075494625));
#904=CARTESIAN_POINT('',(-18.8990862405286,13.9990862405286,0.));
#905=CARTESIAN_POINT('',(21.5,13.9990862405286,0.));
#906=CARTESIAN_POINT('',(-18.8990862405286,13.9990862405286,1.3953015098925));
#907=CARTESIAN_POINT('Origin',(-22.9990862405286,12.5,1.44765075494625));
#908=CARTESIAN_POINT('',(-22.9990862405286,9.89908624052865,0.));
#909=CARTESIAN_POINT('',(-22.9990862405286,-9.89908624052865,0.));
#910=CARTESIAN_POINT('',(-22.9990862405286,12.5,0.));
#911=CARTESIAN_POINT('',(-22.9990862405286,-9.89908624052865,6.5));
#912=CARTESIAN_POINT('',(-22.9990862405286,-9.89908624052865,1.44765075494625));
#913=CARTESIAN_POINT('',(-22.9990862405286,9.89908624052865,6.5));
#914=CARTESIAN_POINT('',(-22.9990862405286,12.5,6.5));
#915=CARTESIAN_POINT('',(-22.9990862405286,9.89908624052865,1.3953015098925));
#916=CARTESIAN_POINT('Origin',(-21.5,-13.9990862405286,1.5));
#917=CARTESIAN_POINT('',(-18.8990862405286,-13.9990862405286,0.));
#918=CARTESIAN_POINT('',(18.8990862405286,-13.9990862405286,0.));
#919=CARTESIAN_POINT('',(-21.5,-13.9990862405286,0.));
#920=CARTESIAN_POINT('',(18.8990862405286,-13.9990862405286,6.5));
#921=CARTESIAN_POINT('',(18.8990862405286,-13.9990862405286,1.5));
#922=CARTESIAN_POINT('',(-18.8990862405286,-13.9990862405286,6.5));
#923=CARTESIAN_POINT('',(-21.5,-13.9990862405286,6.5));
#924=CARTESIAN_POINT('',(-18.8990862405286,-13.9990862405286,1.44765075494625));
#925=CARTESIAN_POINT('Origin',(22.9990862405286,-12.5,1.5));
#926=CARTESIAN_POINT('',(22.9990862405286,-9.89908624052865,6.5));
#927=CARTESIAN_POINT('',(22.9990862405286,9.89908624052865,6.5));
#928=CARTESIAN_POINT('',(22.9990862405286,-12.5,6.5));
#929=CARTESIAN_POINT('',(22.9990862405286,-9.89908624052865,0.));
#930=CARTESIAN_POINT('',(22.9990862405286,-9.89908624052865,1.5));
#931=CARTESIAN_POINT('',(22.9990862405286,9.89908624052865,0.));
#932=CARTESIAN_POINT('',(22.9990862405286,-12.5,0.));
#933=CARTESIAN_POINT('',(22.9990862405286,9.89908624052865,1.44765075494625));
#934=CARTESIAN_POINT('Origin',(0.,0.,0.));
#935=CARTESIAN_POINT('Origin',(18.8990862405286,-9.89908624052865,0.));
#936=CARTESIAN_POINT('Origin',(-18.8990862405286,-9.89908624052865,0.));
#937=CARTESIAN_POINT('Origin',(-18.8990862405286,9.89908624052865,0.));
#938=CARTESIAN_POINT('Origin',(18.8990862405286,9.89908624052865,0.));
#939=CARTESIAN_POINT('Origin',(-21.0009120898977,1.73472347597681E-15,4.4475869948813));
#940=CARTESIAN_POINT('',(-21.0725839313513,-9.89908624052865,6.5));
#941=CARTESIAN_POINT('',(-20.9485331622106,-9.89908624052865,2.94765075494625));
#942=CARTESIAN_POINT('',(-20.9965284933015,-9.89908624052865,4.32205721246117));
#943=CARTESIAN_POINT('',(-20.9485331622106,9.89908624052865,2.94765075494625));
#944=CARTESIAN_POINT('',(-20.9485331622106,0.,2.94765075494625));
#945=CARTESIAN_POINT('',(-21.0725839313513,9.89908624052865,6.5));
#946=CARTESIAN_POINT('',(-20.9965284933015,9.89908624052865,4.32205721246117));
#947=CARTESIAN_POINT('',(-21.0725839313513,1.73472347597681E-15,6.5));
#948=CARTESIAN_POINT('Origin',(0.,12.0009120898977,4.4475869948813));
#949=CARTESIAN_POINT('',(-18.8990862405286,12.0725839313513,6.5));
#950=CARTESIAN_POINT('',(-18.8990862405286,11.9485331622106,2.94765075494625));
#951=CARTESIAN_POINT('',(-18.8990862405286,11.9965284933015,4.32205721246117));
#952=CARTESIAN_POINT('',(18.8990862405286,11.9485331622106,2.94765075494625));
#953=CARTESIAN_POINT('',(0.,11.9485331622106,2.94765075494625));
#954=CARTESIAN_POINT('',(18.8990862405286,12.0725839313513,6.5));
#955=CARTESIAN_POINT('',(18.8990862405286,11.9965284933015,4.32205721246117));
#956=CARTESIAN_POINT('',(0.,12.0725839313513,6.5));
#957=CARTESIAN_POINT('Origin',(21.0009120898977,1.73472347597681E-15,4.4475869948813));
#958=CARTESIAN_POINT('',(21.0725839313513,9.89908624052865,6.5));
#959=CARTESIAN_POINT('',(20.9485331622106,9.89908624052865,2.94765075494625));
#960=CARTESIAN_POINT('',(20.9965284933015,9.89908624052865,4.32205721246117));
#961=CARTESIAN_POINT('',(20.9485331622106,-9.89908624052865,2.94765075494625));
#962=CARTESIAN_POINT('',(20.9485331622106,0.,2.94765075494625));
#963=CARTESIAN_POINT('',(21.0725839313513,-9.89908624052865,6.5));
#964=CARTESIAN_POINT('',(20.9965284933015,-9.89908624052865,4.32205721246117));
#965=CARTESIAN_POINT('',(21.0725839313513,1.73472347597681E-15,6.5));
#966=CARTESIAN_POINT('Origin',(0.,-12.0009120898977,4.4475869948813));
#967=CARTESIAN_POINT('',(18.8990862405286,-12.0725839313513,6.5));
#968=CARTESIAN_POINT('',(18.8990862405286,-11.9485331622106,2.94765075494625));
#969=CARTESIAN_POINT('',(18.8990862405286,-11.9965284933015,4.32205721246117));
#970=CARTESIAN_POINT('',(-18.8990862405286,-11.9485331622106,2.94765075494625));
#971=CARTESIAN_POINT('',(0.,-11.9485331622106,2.94765075494625));
#972=CARTESIAN_POINT('',(-18.8990862405286,-12.0725839313513,6.5));
#973=CARTESIAN_POINT('',(-18.8990862405286,-11.9965284933015,4.32205721246117));
#974=CARTESIAN_POINT('',(0.,-12.0725839313513,6.5));
#975=CARTESIAN_POINT('Origin',(0.,0.,6.5));
#976=CARTESIAN_POINT('Origin',(18.8990862405286,-9.89908624052865,6.5));
#977=CARTESIAN_POINT('Origin',(18.8990862405286,9.89908624052865,6.5));
#978=CARTESIAN_POINT('Origin',(-18.8990862405286,9.89908624052865,6.5));
#979=CARTESIAN_POINT('Origin',(-18.8990862405286,-9.89908624052865,6.5));
#980=CARTESIAN_POINT('Origin',(-18.8990862405286,9.89908624052865,6.5));
#981=CARTESIAN_POINT('Origin',(18.8990862405286,9.89908624052865,6.5));
#982=CARTESIAN_POINT('Origin',(18.8990862405286,-9.89908624052865,6.5));
#983=CARTESIAN_POINT('Origin',(-18.8990862405286,-9.89908624052865,6.5));
#984=CARTESIAN_POINT('Origin',(0.,0.,1.5));
#985=CARTESIAN_POINT('',(-19.449446921682,-9.89908624052865,1.5));
#986=CARTESIAN_POINT('',(-18.8990862405286,-10.449446921682,1.5));
#987=CARTESIAN_POINT('Origin',(-18.8990862405286,-9.89908624052865,1.5));
#988=CARTESIAN_POINT('',(18.8990862405286,-10.449446921682,1.5));
#989=CARTESIAN_POINT('',(17.4,-10.449446921682,1.5));
#990=CARTESIAN_POINT('',(19.449446921682,-9.89908624052865,1.5));
#991=CARTESIAN_POINT('Origin',(18.8990862405286,-9.89908624052865,1.5));
#992=CARTESIAN_POINT('',(19.449446921682,9.89908624052865,1.5));
#993=CARTESIAN_POINT('',(19.449446921682,8.4,1.5));
#994=CARTESIAN_POINT('',(18.8990862405286,10.449446921682,1.5));
#995=CARTESIAN_POINT('Origin',(18.8990862405286,9.89908624052865,1.5));
#996=CARTESIAN_POINT('',(-18.8990862405286,10.449446921682,1.5));
#997=CARTESIAN_POINT('',(-17.4,10.449446921682,1.5));
#998=CARTESIAN_POINT('',(-19.449446921682,9.89908624052865,1.5));
#999=CARTESIAN_POINT('Origin',(-18.8990862405286,9.89908624052865,1.5));
#1000=CARTESIAN_POINT('',(-19.449446921682,-8.4,1.5));
#1001=CARTESIAN_POINT('',(-8.63427480553051,4.20018275189427,1.5));
#1002=CARTESIAN_POINT('Origin',(-12.5999999999997,4.20018275189427,1.5));
#1003=CARTESIAN_POINT('Origin',(18.8990862405286,9.89908624052865,4.3953015098925));
#1004=CARTESIAN_POINT('Origin',(18.8990862405286,9.89908624052865,2.94765075494625));
#1005=CARTESIAN_POINT('Origin',(-18.8990862405286,9.89908624052865,4.3953015098925));
#1006=CARTESIAN_POINT('Origin',(-18.8990862405286,9.89908624052865,2.94765075494625));
#1007=CARTESIAN_POINT('Origin',(18.8990862405286,-9.89908624052865,4.3953015098925));
#1008=CARTESIAN_POINT('Origin',(18.8990862405286,-9.89908624052865,2.94765075494625));
#1009=CARTESIAN_POINT('Origin',(-18.8990862405286,-9.89908624052865,4.3953015098925));
#1010=CARTESIAN_POINT('Origin',(-18.8990862405286,-9.89908624052865,2.94765075494625));
#1011=CARTESIAN_POINT('Origin',(-18.8990862405286,9.89908624052865,1.3953015098925));
#1012=CARTESIAN_POINT('Origin',(18.8990862405286,9.89908624052865,1.44765075494625));
#1013=CARTESIAN_POINT('Origin',(-18.8990862405286,-9.89908624052865,1.44765075494625));
#1014=CARTESIAN_POINT('Origin',(18.8990862405286,-9.89908624052865,1.5));
#1015=CARTESIAN_POINT('Origin',(0.,10.449446921682,3.));
#1016=CARTESIAN_POINT('Origin',(18.8990862405286,10.449446921682,3.));
#1017=CARTESIAN_POINT('Origin',(-18.8990862405286,10.449446921682,3.));
#1018=CARTESIAN_POINT('Ctrl Pts',(-18.8990862405286,10.449446921682,1.5));
#1019=CARTESIAN_POINT('Ctrl Pts',(-19.4494469216819,10.449446921682,1.5));
#1020=CARTESIAN_POINT('Ctrl Pts',(-19.4494469216819,9.89908624052865,1.5));
#1021=CARTESIAN_POINT('Ctrl Pts',(-18.8990862405286,11.8979800838926,1.5));
#1022=CARTESIAN_POINT('Ctrl Pts',(-20.8979800838925,11.8979800838926,1.5));
#1023=CARTESIAN_POINT('Ctrl Pts',(-20.8979800838925,9.89908624052865,1.5));
#1024=CARTESIAN_POINT('Ctrl Pts',(-18.8990862405286,11.9485331622106,2.94765075494625));
#1025=CARTESIAN_POINT('Ctrl Pts',(-20.9485331622106,11.9485331622106,2.94765075494625));
#1026=CARTESIAN_POINT('Ctrl Pts',(-20.9485331622106,9.89908624052865,2.94765075494625));
#1027=CARTESIAN_POINT('Origin',(-19.449446921682,9.89908624052865,3.));
#1028=CARTESIAN_POINT('Ctrl Pts',(19.4494469216819,9.89908624052865,1.5));
#1029=CARTESIAN_POINT('Ctrl Pts',(19.4494469216819,10.449446921682,1.5));
#1030=CARTESIAN_POINT('Ctrl Pts',(18.8990862405286,10.449446921682,1.5));
#1031=CARTESIAN_POINT('Ctrl Pts',(20.8979800838925,9.89908624052865,1.5));
#1032=CARTESIAN_POINT('Ctrl Pts',(20.8979800838925,11.8979800838926,1.5));
#1033=CARTESIAN_POINT('Ctrl Pts',(18.8990862405286,11.8979800838926,1.5));
#1034=CARTESIAN_POINT('Ctrl Pts',(20.9485331622106,9.89908624052865,2.94765075494625));
#1035=CARTESIAN_POINT('Ctrl Pts',(20.9485331622106,11.9485331622106,2.94765075494625));
#1036=CARTESIAN_POINT('Ctrl Pts',(18.8990862405286,11.9485331622106,2.94765075494625));
#1037=CARTESIAN_POINT('Origin',(19.449446921682,9.89908624052865,3.));
#1038=CARTESIAN_POINT('Origin',(-19.449446921682,0.,3.));
#1039=CARTESIAN_POINT('Origin',(-19.449446921682,-9.89908624052865,3.));
#1040=CARTESIAN_POINT('Origin',(19.449446921682,0.,3.));
#1041=CARTESIAN_POINT('Origin',(19.449446921682,-9.89908624052865,3.));
#1042=CARTESIAN_POINT('Ctrl Pts',(-19.4494469216819,-9.89908624052865,1.5));
#1043=CARTESIAN_POINT('Ctrl Pts',(-19.4494469216819,-10.449446921682,1.5));
#1044=CARTESIAN_POINT('Ctrl Pts',(-18.8990862405286,-10.449446921682,1.5));
#1045=CARTESIAN_POINT('Ctrl Pts',(-20.8979800838925,-9.89908624052865,1.5));
#1046=CARTESIAN_POINT('Ctrl Pts',(-20.8979800838925,-11.8979800838926,1.5));
#1047=CARTESIAN_POINT('Ctrl Pts',(-18.8990862405286,-11.8979800838926,1.5));
#1048=CARTESIAN_POINT('Ctrl Pts',(-20.9485331622106,-9.89908624052865,2.94765075494625));
#1049=CARTESIAN_POINT('Ctrl Pts',(-20.9485331622106,-11.9485331622106,2.94765075494625));
#1050=CARTESIAN_POINT('Ctrl Pts',(-18.8990862405286,-11.9485331622106,2.94765075494625));
#1051=CARTESIAN_POINT('Origin',(-18.8990862405286,-10.449446921682,3.));
#1052=CARTESIAN_POINT('Ctrl Pts',(18.8990862405286,-10.449446921682,1.5));
#1053=CARTESIAN_POINT('Ctrl Pts',(19.4494469216819,-10.449446921682,1.5));
#1054=CARTESIAN_POINT('Ctrl Pts',(19.4494469216819,-9.89908624052865,1.5));
#1055=CARTESIAN_POINT('Ctrl Pts',(18.8990862405286,-11.8979800838926,1.5));
#1056=CARTESIAN_POINT('Ctrl Pts',(20.8979800838925,-11.8979800838926,1.5));
#1057=CARTESIAN_POINT('Ctrl Pts',(20.8979800838925,-9.89908624052865,1.5));
#1058=CARTESIAN_POINT('Ctrl Pts',(18.8990862405286,-11.9485331622106,2.94765075494625));
#1059=CARTESIAN_POINT('Ctrl Pts',(20.9485331622106,-11.9485331622106,2.94765075494625));
#1060=CARTESIAN_POINT('Ctrl Pts',(20.9485331622106,-9.89908624052865,2.94765075494625));
#1061=CARTESIAN_POINT('Origin',(18.8990862405286,-10.449446921682,3.));
#1062=CARTESIAN_POINT('Origin',(0.,-10.449446921682,3.));
#1063=CARTESIAN_POINT('Origin',(-12.5999999999997,4.20018275189427,14.5438031823441));
#1064=CARTESIAN_POINT('',(-12.5999999999998,4.20018275189427,0.910469849010798));
#1065=CARTESIAN_POINT('Origin',(-12.5999999999997,4.20018275189427,14.5438031823441));
#1066=UNCERTAINTY_MEASURE_WITH_UNIT(LENGTH_MEASURE(0.01),#1070,
'DISTANCE_ACCURACY_VALUE',
'Maximum model space distance between geometric entities at asserted c
onnectivities');
#1067=UNCERTAINTY_MEASURE_WITH_UNIT(LENGTH_MEASURE(0.01),#1070,
'DISTANCE_ACCURACY_VALUE',
'Maximum model space distance between geometric entities at asserted c
onnectivities');
#1068=(
GEOMETRIC_REPRESENTATION_CONTEXT(3)
GLOBAL_UNCERTAINTY_ASSIGNED_CONTEXT((#1066))
GLOBAL_UNIT_ASSIGNED_CONTEXT((#1070,#1072,#1073))
REPRESENTATION_CONTEXT('','3D')
);
#1069=(
GEOMETRIC_REPRESENTATION_CONTEXT(3)
GLOBAL_UNCERTAINTY_ASSIGNED_CONTEXT((#1067))
GLOBAL_UNIT_ASSIGNED_CONTEXT((#1070,#1072,#1073))
REPRESENTATION_CONTEXT('','3D')
);
#1070=(
LENGTH_UNIT()
NAMED_UNIT(*)
SI_UNIT(.MILLI.,.METRE.)
);
#1071=(
LENGTH_UNIT()
NAMED_UNIT(*)
SI_UNIT($,.METRE.)
);
#1072=(
NAMED_UNIT(*)
PLANE_ANGLE_UNIT()
SI_UNIT($,.RADIAN.)
);
#1073=(
NAMED_UNIT(*)
SI_UNIT($,.STERADIAN.)
SOLID_ANGLE_UNIT()
);
#1074=SHAPE_DEFINITION_REPRESENTATION(#1075,#1076);
#1075=PRODUCT_DEFINITION_SHAPE('',$,#1078);
#1076=SHAPE_REPRESENTATION('',(#598),#1068);
#1077=PRODUCT_DEFINITION_CONTEXT('part definition',#1082,'design');
#1078=PRODUCT_DEFINITION('Wanne 4x2 eng gro\X\DF','(Unsaved)',#1079,#1077);
#1079=PRODUCT_DEFINITION_FORMATION('',$,#1084);
#1080=PRODUCT_RELATED_PRODUCT_CATEGORY('(Unsaved)','(Unsaved)',(#1084));
#1081=APPLICATION_PROTOCOL_DEFINITION('international standard',
'ap242_managed_model_based_3d_engineering',2011,#1082);
#1082=APPLICATION_CONTEXT('Managed model based 3d engineering');
#1083=PRODUCT_CONTEXT('part definition',#1082,'mechanical');
#1084=PRODUCT('Wanne 4x2 eng gro\X\DF','(Unsaved)','Unknown',(#1083));
#1085=PRESENTATION_STYLE_ASSIGNMENT((#1087));
#1086=PRESENTATION_STYLE_ASSIGNMENT((#1088));
#1087=SURFACE_STYLE_USAGE(.BOTH.,#1089);
#1088=SURFACE_STYLE_USAGE(.BOTH.,#1090);
#1089=SURFACE_SIDE_STYLE('',(#1091));
#1090=SURFACE_SIDE_STYLE('',(#1092));
#1091=SURFACE_STYLE_FILL_AREA(#1093);
#1092=SURFACE_STYLE_FILL_AREA(#1094);
#1093=FILL_AREA_STYLE('Steel - Satin',(#1095));
#1094=FILL_AREA_STYLE('Opaque(242,242,242)',(#1096));
#1095=FILL_AREA_STYLE_COLOUR('Steel - Satin',#1097);
#1096=FILL_AREA_STYLE_COLOUR('Opaque(242,242,242)',#1098);
#1097=COLOUR_RGB('Steel - Satin',0.627450980392157,0.627450980392157,0.627450980392157);
#1098=COLOUR_RGB('Opaque(242,242,242)',0.949019607843137,0.949019607843137,
0.949019607843137);
ENDSEC;
END-ISO-10303-21;
