# Supplementary material for: A cost- and time-efficient method for high-throughput cryoprocessing and tissue analysis using multiplexed tissue molds
Source: Cell Rep Methods. 2025 Jun 27;5(4):101023. doi: 10.1016/j.crmeth.2025.101023 (PMC12256940; doi:10.1016/j.crmeth.2025.101023)
Supplement: Data S1. MTM CAD files used in this study, related to Figures 1, 2, and 3 [file mmc2.zip › MTM 6x3_large.step]

ISO-10303-21;
HEADER;
/* Generated by software containing ST-Developer
 * from STEP Tools, Inc. (www.steptools.com) 
 */

FILE_DESCRIPTION(
/* description */ ('Unknown',
'CAx-IF Rec.Pracs.---Representation and Presentation of Product Manufa
cturing Information (PMI)---4.0---2014-10-13'),
/* implementation_level */ '2;1');

FILE_NAME(
/* name */ 'Wanne 6x3 gro.step',
/* time_stamp */ '2025-03-14T08:46:29Z',
/* author */ (''),
/* organization */ (''),
/* preprocessor_version */ 'ST-DEVELOPER v20',
/* originating_system */ 'Autodesk Translation Framework v13.20.0.188',

/* authorisation */ '');

FILE_SCHEMA (('AP242_MANAGED_MODEL_BASED_3D_ENGINEERING_MIM_LF { 1 0 10303 442 1 1 4 }'));
ENDSEC;

DATA;
#10=MECHANICAL_DESIGN_GEOMETRIC_PRESENTATION_REPRESENTATION('',(#13),#1369);
#11=SHAPE_REPRESENTATION_RELATIONSHIP('SRR','None',#1376,#12);
#12=ADVANCED_BREP_SHAPE_REPRESENTATION('',(#14),#1368);
#13=STYLED_ITEM('',(#1386),#14);
#14=MANIFOLD_SOLID_BREP('Body1',#745);
#15=(
BOUNDED_SURFACE()
B_SPLINE_SURFACE(2,2,((#1321,#1322,#1323),(#1324,#1325,#1326),(#1327,#1328,
#1329)),.UNSPECIFIED.,.F.,.F.,.F.)
B_SPLINE_SURFACE_WITH_KNOTS((3,3),(3,3),(-1.5707963267949,-0.0325539366875789),
(1.5707963267949,3.14159265358979),.UNSPECIFIED.)
GEOMETRIC_REPRESENTATION_ITEM()
RATIONAL_B_SPLINE_SURFACE(((1.,0.707106781186548,1.),(0.718522159402712,
0.508071891346459,0.718522159402712),(1.,0.707106781186548,1.)))
REPRESENTATION_ITEM('')
SURFACE()
);
#16=(
BOUNDED_SURFACE()
B_SPLINE_SURFACE(2,2,((#1331,#1332,#1333),(#1334,#1335,#1336),(#1337,#1338,
#1339)),.UNSPECIFIED.,.F.,.F.,.F.)
B_SPLINE_SURFACE_WITH_KNOTS((3,3),(3,3),(-1.5707963267949,-0.0325539817463668),
(0.,1.5707963267949),.UNSPECIFIED.)
GEOMETRIC_REPRESENTATION_ITEM()
RATIONAL_B_SPLINE_SURFACE(((1.,0.707106781186548,1.),(0.718522175071993,
0.508071902426314,0.718522175071993),(1.,0.707106781186548,1.)))
REPRESENTATION_ITEM('')
SURFACE()
);
#17=(
BOUNDED_SURFACE()
B_SPLINE_SURFACE(2,2,((#1345,#1346,#1347),(#1348,#1349,#1350),(#1351,#1352,
#1353)),.UNSPECIFIED.,.F.,.F.,.F.)
B_SPLINE_SURFACE_WITH_KNOTS((3,3),(3,3),(-1.5707963267949,-0.0325539366887012),
(-3.14159265358979,-1.5707963267949),.UNSPECIFIED.)
GEOMETRIC_REPRESENTATION_ITEM()
RATIONAL_B_SPLINE_SURFACE(((1.,0.707106781186548,1.),(0.718522159403099,
0.508071891346733,0.718522159403099),(1.,0.707106781186548,1.)))
REPRESENTATION_ITEM('')
SURFACE()
);
#18=(
BOUNDED_SURFACE()
B_SPLINE_SURFACE(2,2,((#1355,#1356,#1357),(#1358,#1359,#1360),(#1361,#1362,
#1363)),.UNSPECIFIED.,.F.,.F.,.F.)
B_SPLINE_SURFACE_WITH_KNOTS((3,3),(3,3),(-1.5707963267949,-0.0325539817466005),
(-1.5707963267949,0.),.UNSPECIFIED.)
GEOMETRIC_REPRESENTATION_ITEM()
RATIONAL_B_SPLINE_SURFACE(((1.,0.707106781186548,1.),(0.718522175072071,
0.508071902426369,0.718522175072071),(1.,0.707106781186548,1.)))
REPRESENTATION_ITEM('')
SURFACE()
);
#19=CYLINDRICAL_SURFACE('',#846,4.1);
#20=CYLINDRICAL_SURFACE('',#847,4.1);
#21=CYLINDRICAL_SURFACE('',#848,4.1);
#22=CYLINDRICAL_SURFACE('',#849,4.1);
#23=CYLINDRICAL_SURFACE('',#852,1.5);
#24=CYLINDRICAL_SURFACE('',#857,1.5);
#25=CYLINDRICAL_SURFACE('',#859,1.5);
#26=CYLINDRICAL_SURFACE('',#863,1.5);
#27=CONICAL_SURFACE('',#838,2.1,0.0325540268050297);
#28=CONICAL_SURFACE('',#840,2.1,0.0325540268050297);
#29=CONICAL_SURFACE('',#842,2.1,0.0325540268050297);
#30=CONICAL_SURFACE('',#844,2.1,0.0325540268050297);
#31=FACE_BOUND('',#205,.T.);
#32=FACE_BOUND('',#207,.T.);
#33=FACE_BOUND('',#208,.T.);
#34=FACE_BOUND('',#209,.T.);
#35=FACE_BOUND('',#210,.T.);
#36=FACE_BOUND('',#211,.T.);
#37=FACE_BOUND('',#212,.T.);
#38=FACE_BOUND('',#213,.T.);
#39=FACE_BOUND('',#214,.T.);
#40=FACE_BOUND('',#215,.T.);
#41=FACE_BOUND('',#216,.T.);
#42=FACE_BOUND('',#217,.T.);
#43=FACE_BOUND('',#218,.T.);
#44=FACE_BOUND('',#219,.T.);
#45=FACE_BOUND('',#220,.T.);
#46=FACE_BOUND('',#221,.T.);
#47=FACE_BOUND('',#222,.T.);
#48=FACE_BOUND('',#223,.T.);
#49=FACE_BOUND('',#224,.T.);
#50=LINE('',#1201,#86);
#51=LINE('',#1203,#87);
#52=LINE('',#1205,#88);
#53=LINE('',#1206,#89);
#54=LINE('',#1210,#90);
#55=LINE('',#1212,#91);
#56=LINE('',#1214,#92);
#57=LINE('',#1215,#93);
#58=LINE('',#1219,#94);
#59=LINE('',#1221,#95);
#60=LINE('',#1223,#96);
#61=LINE('',#1224,#97);
#62=LINE('',#1228,#98);
#63=LINE('',#1230,#99);
#64=LINE('',#1232,#100);
#65=LINE('',#1233,#101);
#66=LINE('',#1242,#102);
#67=LINE('',#1244,#103);
#68=LINE('',#1246,#104);
#69=LINE('',#1247,#105);
#70=LINE('',#1251,#106);
#71=LINE('',#1253,#107);
#72=LINE('',#1255,#108);
#73=LINE('',#1256,#109);
#74=LINE('',#1260,#110);
#75=LINE('',#1262,#111);
#76=LINE('',#1264,#112);
#77=LINE('',#1265,#113);
#78=LINE('',#1269,#114);
#79=LINE('',#1271,#115);
#80=LINE('',#1273,#116);
#81=LINE('',#1274,#117);
#82=LINE('',#1289,#118);
#83=LINE('',#1293,#119);
#84=LINE('',#1297,#120);
#85=LINE('',#1300,#121);
#86=VECTOR('',#970,1000.);
#87=VECTOR('',#971,1000.);
#88=VECTOR('',#972,1000.);
#89=VECTOR('',#973,1000.);
#90=VECTOR('',#976,1000.);
#91=VECTOR('',#977,1000.);
#92=VECTOR('',#978,1000.);
#93=VECTOR('',#979,1000.);
#94=VECTOR('',#982,1000.);
#95=VECTOR('',#983,1000.);
#96=VECTOR('',#984,1000.);
#97=VECTOR('',#985,1000.);
#98=VECTOR('',#988,1000.);
#99=VECTOR('',#989,1000.);
#100=VECTOR('',#990,1000.);
#101=VECTOR('',#991,1000.);
#102=VECTOR('',#1004,1000.);
#103=VECTOR('',#1005,1000.);
#104=VECTOR('',#1006,1000.);
#105=VECTOR('',#1007,1000.);
#106=VECTOR('',#1010,1000.);
#107=VECTOR('',#1011,1000.);
#108=VECTOR('',#1012,1000.);
#109=VECTOR('',#1013,1000.);
#110=VECTOR('',#1016,1000.);
#111=VECTOR('',#1017,1000.);
#112=VECTOR('',#1018,1000.);
#113=VECTOR('',#1019,1000.);
#114=VECTOR('',#1022,1000.);
#115=VECTOR('',#1023,1000.);
#116=VECTOR('',#1024,1000.);
#117=VECTOR('',#1025,1000.);
#118=VECTOR('',#1048,1000.);
#119=VECTOR('',#1051,1000.);
#120=VECTOR('',#1054,1000.);
#121=VECTOR('',#1057,1000.);
#122=PLANE('',#810);
#123=PLANE('',#811);
#124=PLANE('',#812);
#125=PLANE('',#813);
#126=PLANE('',#814);
#127=PLANE('',#819);
#128=PLANE('',#820);
#129=PLANE('',#821);
#130=PLANE('',#822);
#131=PLANE('',#823);
#132=PLANE('',#832);
#133=FACE_OUTER_BOUND('',#178,.T.);
#134=FACE_OUTER_BOUND('',#179,.T.);
#135=FACE_OUTER_BOUND('',#180,.T.);
#136=FACE_OUTER_BOUND('',#181,.T.);
#137=FACE_OUTER_BOUND('',#182,.T.);
#138=FACE_OUTER_BOUND('',#183,.T.);
#139=FACE_OUTER_BOUND('',#184,.T.);
#140=FACE_OUTER_BOUND('',#185,.T.);
#141=FACE_OUTER_BOUND('',#186,.T.);
#142=FACE_OUTER_BOUND('',#187,.T.);
#143=FACE_OUTER_BOUND('',#188,.T.);
#144=FACE_OUTER_BOUND('',#189,.T.);
#145=FACE_OUTER_BOUND('',#190,.T.);
#146=FACE_OUTER_BOUND('',#191,.T.);
#147=FACE_OUTER_BOUND('',#192,.T.);
#148=FACE_OUTER_BOUND('',#193,.T.);
#149=FACE_OUTER_BOUND('',#194,.T.);
#150=FACE_OUTER_BOUND('',#195,.T.);
#151=FACE_OUTER_BOUND('',#196,.T.);
#152=FACE_OUTER_BOUND('',#197,.T.);
#153=FACE_OUTER_BOUND('',#198,.T.);
#154=FACE_OUTER_BOUND('',#199,.T.);
#155=FACE_OUTER_BOUND('',#200,.T.);
#156=FACE_OUTER_BOUND('',#201,.T.);
#157=FACE_OUTER_BOUND('',#202,.T.);
#158=FACE_OUTER_BOUND('',#203,.T.);
#159=FACE_OUTER_BOUND('',#204,.T.);
#160=FACE_OUTER_BOUND('',#206,.T.);
#161=FACE_OUTER_BOUND('',#225,.T.);
#162=FACE_OUTER_BOUND('',#226,.T.);
#163=FACE_OUTER_BOUND('',#227,.T.);
#164=FACE_OUTER_BOUND('',#228,.T.);
#165=FACE_OUTER_BOUND('',#229,.T.);
#166=FACE_OUTER_BOUND('',#230,.T.);
#167=FACE_OUTER_BOUND('',#231,.T.);
#168=FACE_OUTER_BOUND('',#232,.T.);
#169=FACE_OUTER_BOUND('',#233,.T.);
#170=FACE_OUTER_BOUND('',#234,.T.);
#171=FACE_OUTER_BOUND('',#235,.T.);
#172=FACE_OUTER_BOUND('',#236,.T.);
#173=FACE_OUTER_BOUND('',#237,.T.);
#174=FACE_OUTER_BOUND('',#238,.T.);
#175=FACE_OUTER_BOUND('',#239,.T.);
#176=FACE_OUTER_BOUND('',#240,.T.);
#177=FACE_OUTER_BOUND('',#241,.T.);
#178=EDGE_LOOP('',(#482,#483,#484));
#179=EDGE_LOOP('',(#485,#486,#487));
#180=EDGE_LOOP('',(#488,#489,#490));
#181=EDGE_LOOP('',(#491,#492,#493));
#182=EDGE_LOOP('',(#494,#495,#496));
#183=EDGE_LOOP('',(#497,#498,#499));
#184=EDGE_LOOP('',(#500,#501,#502));
#185=EDGE_LOOP('',(#503,#504,#505));
#186=EDGE_LOOP('',(#506,#507,#508));
#187=EDGE_LOOP('',(#509,#510,#511));
#188=EDGE_LOOP('',(#512,#513,#514));
#189=EDGE_LOOP('',(#515,#516,#517));
#190=EDGE_LOOP('',(#518,#519,#520));
#191=EDGE_LOOP('',(#521,#522,#523));
#192=EDGE_LOOP('',(#524,#525,#526));
#193=EDGE_LOOP('',(#527,#528,#529));
#194=EDGE_LOOP('',(#530,#531,#532));
#195=EDGE_LOOP('',(#533,#534,#535,#536));
#196=EDGE_LOOP('',(#537,#538,#539,#540));
#197=EDGE_LOOP('',(#541,#542,#543,#544));
#198=EDGE_LOOP('',(#545,#546,#547,#548));
#199=EDGE_LOOP('',(#549,#550,#551,#552,#553,#554,#555,#556));
#200=EDGE_LOOP('',(#557,#558,#559,#560));
#201=EDGE_LOOP('',(#561,#562,#563,#564));
#202=EDGE_LOOP('',(#565,#566,#567,#568));
#203=EDGE_LOOP('',(#569,#570,#571,#572));
#204=EDGE_LOOP('',(#573,#574,#575,#576,#577,#578,#579,#580));
#205=EDGE_LOOP('',(#581,#582,#583,#584,#585,#586,#587,#588));
#206=EDGE_LOOP('',(#589,#590,#591,#592,#593,#594,#595,#596));
#207=EDGE_LOOP('',(#597));
#208=EDGE_LOOP('',(#598));
#209=EDGE_LOOP('',(#599));
#210=EDGE_LOOP('',(#600));
#211=EDGE_LOOP('',(#601));
#212=EDGE_LOOP('',(#602));
#213=EDGE_LOOP('',(#603));
#214=EDGE_LOOP('',(#604));
#215=EDGE_LOOP('',(#605));
#216=EDGE_LOOP('',(#606));
#217=EDGE_LOOP('',(#607));
#218=EDGE_LOOP('',(#608));
#219=EDGE_LOOP('',(#609));
#220=EDGE_LOOP('',(#610));
#221=EDGE_LOOP('',(#611));
#222=EDGE_LOOP('',(#612));
#223=EDGE_LOOP('',(#613));
#224=EDGE_LOOP('',(#614));
#225=EDGE_LOOP('',(#615,#616,#617,#618));
#226=EDGE_LOOP('',(#619,#620,#621,#622));
#227=EDGE_LOOP('',(#623,#624,#625,#626));
#228=EDGE_LOOP('',(#627,#628,#629,#630));
#229=EDGE_LOOP('',(#631,#632,#633,#634));
#230=EDGE_LOOP('',(#635,#636,#637,#638));
#231=EDGE_LOOP('',(#639,#640,#641,#642));
#232=EDGE_LOOP('',(#643,#644,#645,#646));
#233=EDGE_LOOP('',(#647,#648,#649));
#234=EDGE_LOOP('',(#650,#651,#652,#653));
#235=EDGE_LOOP('',(#654,#655,#656,#657));
#236=EDGE_LOOP('',(#658,#659,#660,#661));
#237=EDGE_LOOP('',(#662,#663,#664,#665));
#238=EDGE_LOOP('',(#666,#667,#668,#669));
#239=EDGE_LOOP('',(#670,#671,#672,#673));
#240=EDGE_LOOP('',(#674,#675,#676,#677));
#241=EDGE_LOOP('',(#678,#679,#680,#681));
#242=CIRCLE('',#760,2.50000000000001);
#243=CIRCLE('',#761,5.50833333333334);
#244=CIRCLE('',#763,2.50000000000001);
#245=CIRCLE('',#764,5.50833333333334);
#246=CIRCLE('',#766,2.50000000000001);
#247=CIRCLE('',#767,5.50833333333334);
#248=CIRCLE('',#769,2.50000000000001);
#249=CIRCLE('',#770,5.50833333333334);
#250=CIRCLE('',#772,2.50000000000001);
#251=CIRCLE('',#773,5.50833333333334);
#252=CIRCLE('',#775,2.50000000000001);
#253=CIRCLE('',#776,5.50833333333334);
#254=CIRCLE('',#778,2.50000000000001);
#255=CIRCLE('',#779,5.50833333333334);
#256=CIRCLE('',#781,2.50000000000001);
#257=CIRCLE('',#782,5.50833333333334);
#258=CIRCLE('',#784,2.50000000000001);
#259=CIRCLE('',#785,5.50833333333334);
#260=CIRCLE('',#787,2.50000000000001);
#261=CIRCLE('',#788,5.50833333333334);
#262=CIRCLE('',#790,2.50000000000001);
#263=CIRCLE('',#791,5.50833333333334);
#264=CIRCLE('',#793,2.50000000000001);
#265=CIRCLE('',#794,5.50833333333334);
#266=CIRCLE('',#796,2.50000000000001);
#267=CIRCLE('',#797,5.50833333333334);
#268=CIRCLE('',#799,2.50000000000001);
#269=CIRCLE('',#800,5.50833333333334);
#270=CIRCLE('',#802,2.50000000000001);
#271=CIRCLE('',#803,5.50833333333334);
#272=CIRCLE('',#805,2.50000000000001);
#273=CIRCLE('',#806,5.50833333333334);
#274=CIRCLE('',#808,2.50000000000001);
#275=CIRCLE('',#809,5.50833333333334);
#276=CIRCLE('',#815,4.1);
#277=CIRCLE('',#816,4.1);
#278=CIRCLE('',#817,4.1);
#279=CIRCLE('',#818,4.1);
#280=CIRCLE('',#824,4.1);
#281=CIRCLE('',#825,4.1);
#282=CIRCLE('',#826,4.1);
#283=CIRCLE('',#827,4.1);
#284=CIRCLE('',#828,2.10000000000001);
#285=CIRCLE('',#829,2.10000000000001);
#286=CIRCLE('',#830,2.10000000000001);
#287=CIRCLE('',#831,2.10000000000001);
#288=CIRCLE('',#833,0.550356528057093);
#289=CIRCLE('',#834,0.550356528057093);
#290=CIRCLE('',#835,0.550356528057093);
#291=CIRCLE('',#836,0.550356528057093);
#292=CIRCLE('',#837,2.50000000000001);
#293=CIRCLE('',#839,2.04956177695239);
#294=CIRCLE('',#841,2.04956177915227);
#295=CIRCLE('',#843,2.04956177475251);
#296=CIRCLE('',#845,2.04956177695239);
#297=CIRCLE('',#851,5.50833333333334);
#298=CIRCLE('',#853,1.5);
#299=CIRCLE('',#854,1.5);
#300=CIRCLE('',#855,1.5);
#301=CIRCLE('',#856,1.5);
#302=CIRCLE('',#858,1.5);
#303=CIRCLE('',#860,1.5);
#304=CIRCLE('',#861,1.5);
#305=CIRCLE('',#862,1.5);
#306=VERTEX_POINT('',#1114);
#307=VERTEX_POINT('',#1116);
#308=VERTEX_POINT('',#1119);
#309=VERTEX_POINT('',#1121);
#310=VERTEX_POINT('',#1124);
#311=VERTEX_POINT('',#1126);
#312=VERTEX_POINT('',#1129);
#313=VERTEX_POINT('',#1131);
#314=VERTEX_POINT('',#1134);
#315=VERTEX_POINT('',#1136);
#316=VERTEX_POINT('',#1139);
#317=VERTEX_POINT('',#1141);
#318=VERTEX_POINT('',#1144);
#319=VERTEX_POINT('',#1146);
#320=VERTEX_POINT('',#1149);
#321=VERTEX_POINT('',#1151);
#322=VERTEX_POINT('',#1154);
#323=VERTEX_POINT('',#1156);
#324=VERTEX_POINT('',#1159);
#325=VERTEX_POINT('',#1161);
#326=VERTEX_POINT('',#1164);
#327=VERTEX_POINT('',#1166);
#328=VERTEX_POINT('',#1169);
#329=VERTEX_POINT('',#1171);
#330=VERTEX_POINT('',#1174);
#331=VERTEX_POINT('',#1176);
#332=VERTEX_POINT('',#1179);
#333=VERTEX_POINT('',#1181);
#334=VERTEX_POINT('',#1184);
#335=VERTEX_POINT('',#1186);
#336=VERTEX_POINT('',#1189);
#337=VERTEX_POINT('',#1191);
#338=VERTEX_POINT('',#1194);
#339=VERTEX_POINT('',#1196);
#340=VERTEX_POINT('',#1199);
#341=VERTEX_POINT('',#1200);
#342=VERTEX_POINT('',#1202);
#343=VERTEX_POINT('',#1204);
#344=VERTEX_POINT('',#1208);
#345=VERTEX_POINT('',#1209);
#346=VERTEX_POINT('',#1211);
#347=VERTEX_POINT('',#1213);
#348=VERTEX_POINT('',#1217);
#349=VERTEX_POINT('',#1218);
#350=VERTEX_POINT('',#1220);
#351=VERTEX_POINT('',#1222);
#352=VERTEX_POINT('',#1226);
#353=VERTEX_POINT('',#1227);
#354=VERTEX_POINT('',#1229);
#355=VERTEX_POINT('',#1231);
#356=VERTEX_POINT('',#1240);
#357=VERTEX_POINT('',#1241);
#358=VERTEX_POINT('',#1243);
#359=VERTEX_POINT('',#1245);
#360=VERTEX_POINT('',#1249);
#361=VERTEX_POINT('',#1250);
#362=VERTEX_POINT('',#1252);
#363=VERTEX_POINT('',#1254);
#364=VERTEX_POINT('',#1258);
#365=VERTEX_POINT('',#1259);
#366=VERTEX_POINT('',#1261);
#367=VERTEX_POINT('',#1263);
#368=VERTEX_POINT('',#1267);
#369=VERTEX_POINT('',#1268);
#370=VERTEX_POINT('',#1270);
#371=VERTEX_POINT('',#1272);
#372=VERTEX_POINT('',#1285);
#373=VERTEX_POINT('',#1286);
#374=VERTEX_POINT('',#1288);
#375=VERTEX_POINT('',#1290);
#376=VERTEX_POINT('',#1292);
#377=VERTEX_POINT('',#1294);
#378=VERTEX_POINT('',#1296);
#379=VERTEX_POINT('',#1298);
#380=VERTEX_POINT('',#1301);
#381=VERTEX_POINT('',#1316);
#382=EDGE_CURVE('',#306,#306,#242,.T.);
#383=EDGE_CURVE('',#307,#306,#243,.T.);
#384=EDGE_CURVE('',#308,#308,#244,.T.);
#385=EDGE_CURVE('',#309,#308,#245,.T.);
#386=EDGE_CURVE('',#310,#310,#246,.T.);
#387=EDGE_CURVE('',#311,#310,#247,.T.);
#388=EDGE_CURVE('',#312,#312,#248,.T.);
#389=EDGE_CURVE('',#313,#312,#249,.T.);
#390=EDGE_CURVE('',#314,#314,#250,.T.);
#391=EDGE_CURVE('',#315,#314,#251,.T.);
#392=EDGE_CURVE('',#316,#316,#252,.T.);
#393=EDGE_CURVE('',#317,#316,#253,.T.);
#394=EDGE_CURVE('',#318,#318,#254,.T.);
#395=EDGE_CURVE('',#319,#318,#255,.T.);
#396=EDGE_CURVE('',#320,#320,#256,.T.);
#397=EDGE_CURVE('',#321,#320,#257,.T.);
#398=EDGE_CURVE('',#322,#322,#258,.T.);
#399=EDGE_CURVE('',#323,#322,#259,.T.);
#400=EDGE_CURVE('',#324,#324,#260,.T.);
#401=EDGE_CURVE('',#325,#324,#261,.T.);
#402=EDGE_CURVE('',#326,#326,#262,.T.);
#403=EDGE_CURVE('',#327,#326,#263,.T.);
#404=EDGE_CURVE('',#328,#328,#264,.T.);
#405=EDGE_CURVE('',#329,#328,#265,.T.);
#406=EDGE_CURVE('',#330,#330,#266,.T.);
#407=EDGE_CURVE('',#331,#330,#267,.T.);
#408=EDGE_CURVE('',#332,#332,#268,.T.);
#409=EDGE_CURVE('',#333,#332,#269,.T.);
#410=EDGE_CURVE('',#334,#334,#270,.T.);
#411=EDGE_CURVE('',#335,#334,#271,.T.);
#412=EDGE_CURVE('',#336,#336,#272,.T.);
#413=EDGE_CURVE('',#337,#336,#273,.T.);
#414=EDGE_CURVE('',#338,#338,#274,.T.);
#415=EDGE_CURVE('',#339,#338,#275,.T.);
#416=EDGE_CURVE('',#340,#341,#50,.T.);
#417=EDGE_CURVE('',#340,#342,#51,.T.);
#418=EDGE_CURVE('',#342,#343,#52,.T.);
#419=EDGE_CURVE('',#343,#341,#53,.F.);
#420=EDGE_CURVE('',#344,#345,#54,.T.);
#421=EDGE_CURVE('',#345,#346,#55,.F.);
#422=EDGE_CURVE('',#347,#346,#56,.T.);
#423=EDGE_CURVE('',#347,#344,#57,.T.);
#424=EDGE_CURVE('',#348,#349,#58,.T.);
#425=EDGE_CURVE('',#349,#350,#59,.F.);
#426=EDGE_CURVE('',#351,#350,#60,.T.);
#427=EDGE_CURVE('',#351,#348,#61,.T.);
#428=EDGE_CURVE('',#352,#353,#62,.T.);
#429=EDGE_CURVE('',#352,#354,#63,.T.);
#430=EDGE_CURVE('',#354,#355,#64,.T.);
#431=EDGE_CURVE('',#355,#353,#65,.F.);
#432=EDGE_CURVE('',#354,#349,#276,.F.);
#433=EDGE_CURVE('',#348,#345,#277,.F.);
#434=EDGE_CURVE('',#344,#343,#278,.F.);
#435=EDGE_CURVE('',#342,#355,#279,.F.);
#436=EDGE_CURVE('',#356,#357,#66,.F.);
#437=EDGE_CURVE('',#357,#358,#67,.F.);
#438=EDGE_CURVE('',#358,#359,#68,.T.);
#439=EDGE_CURVE('',#359,#356,#69,.T.);
#440=EDGE_CURVE('',#360,#361,#70,.F.);
#441=EDGE_CURVE('',#361,#362,#71,.F.);
#442=EDGE_CURVE('',#362,#363,#72,.T.);
#443=EDGE_CURVE('',#363,#360,#73,.T.);
#444=EDGE_CURVE('',#364,#365,#74,.F.);
#445=EDGE_CURVE('',#365,#366,#75,.F.);
#446=EDGE_CURVE('',#366,#367,#76,.T.);
#447=EDGE_CURVE('',#367,#364,#77,.T.);
#448=EDGE_CURVE('',#368,#369,#78,.F.);
#449=EDGE_CURVE('',#369,#370,#79,.F.);
#450=EDGE_CURVE('',#370,#371,#80,.T.);
#451=EDGE_CURVE('',#371,#368,#81,.T.);
#452=EDGE_CURVE('',#350,#352,#280,.T.);
#453=EDGE_CURVE('',#353,#340,#281,.T.);
#454=EDGE_CURVE('',#341,#347,#282,.T.);
#455=EDGE_CURVE('',#346,#351,#283,.T.);
#456=EDGE_CURVE('',#359,#360,#284,.F.);
#457=EDGE_CURVE('',#363,#364,#285,.F.);
#458=EDGE_CURVE('',#367,#368,#286,.F.);
#459=EDGE_CURVE('',#371,#356,#287,.F.);
#460=EDGE_CURVE('',#372,#373,#288,.T.);
#461=EDGE_CURVE('',#373,#374,#82,.T.);
#462=EDGE_CURVE('',#374,#375,#289,.T.);
#463=EDGE_CURVE('',#375,#376,#83,.T.);
#464=EDGE_CURVE('',#376,#377,#290,.T.);
#465=EDGE_CURVE('',#377,#378,#84,.T.);
#466=EDGE_CURVE('',#378,#379,#291,.T.);
#467=EDGE_CURVE('',#379,#372,#85,.T.);
#468=EDGE_CURVE('',#380,#380,#292,.T.);
#469=EDGE_CURVE('',#362,#365,#293,.T.);
#470=EDGE_CURVE('',#358,#361,#294,.T.);
#471=EDGE_CURVE('',#366,#369,#295,.T.);
#472=EDGE_CURVE('',#370,#357,#296,.T.);
#473=EDGE_CURVE('',#381,#380,#297,.T.);
#474=EDGE_CURVE('',#362,#377,#298,.T.);
#475=EDGE_CURVE('',#378,#361,#299,.T.);
#476=EDGE_CURVE('',#379,#358,#300,.F.);
#477=EDGE_CURVE('',#365,#376,#301,.F.);
#478=EDGE_CURVE('',#372,#357,#302,.T.);
#479=EDGE_CURVE('',#366,#375,#303,.T.);
#480=EDGE_CURVE('',#373,#370,#304,.F.);
#481=EDGE_CURVE('',#369,#374,#305,.F.);
#482=ORIENTED_EDGE('',*,*,#382,.T.);
#483=ORIENTED_EDGE('',*,*,#383,.F.);
#484=ORIENTED_EDGE('',*,*,#383,.T.);
#485=ORIENTED_EDGE('',*,*,#384,.T.);
#486=ORIENTED_EDGE('',*,*,#385,.F.);
#487=ORIENTED_EDGE('',*,*,#385,.T.);
#488=ORIENTED_EDGE('',*,*,#386,.T.);
#489=ORIENTED_EDGE('',*,*,#387,.F.);
#490=ORIENTED_EDGE('',*,*,#387,.T.);
#491=ORIENTED_EDGE('',*,*,#388,.T.);
#492=ORIENTED_EDGE('',*,*,#389,.F.);
#493=ORIENTED_EDGE('',*,*,#389,.T.);
#494=ORIENTED_EDGE('',*,*,#390,.T.);
#495=ORIENTED_EDGE('',*,*,#391,.F.);
#496=ORIENTED_EDGE('',*,*,#391,.T.);
#497=ORIENTED_EDGE('',*,*,#392,.T.);
#498=ORIENTED_EDGE('',*,*,#393,.F.);
#499=ORIENTED_EDGE('',*,*,#393,.T.);
#500=ORIENTED_EDGE('',*,*,#394,.T.);
#501=ORIENTED_EDGE('',*,*,#395,.F.);
#502=ORIENTED_EDGE('',*,*,#395,.T.);
#503=ORIENTED_EDGE('',*,*,#396,.T.);
#504=ORIENTED_EDGE('',*,*,#397,.F.);
#505=ORIENTED_EDGE('',*,*,#397,.T.);
#506=ORIENTED_EDGE('',*,*,#398,.T.);
#507=ORIENTED_EDGE('',*,*,#399,.F.);
#508=ORIENTED_EDGE('',*,*,#399,.T.);
#509=ORIENTED_EDGE('',*,*,#400,.T.);
#510=ORIENTED_EDGE('',*,*,#401,.F.);
#511=ORIENTED_EDGE('',*,*,#401,.T.);
#512=ORIENTED_EDGE('',*,*,#402,.T.);
#513=ORIENTED_EDGE('',*,*,#403,.F.);
#514=ORIENTED_EDGE('',*,*,#403,.T.);
#515=ORIENTED_EDGE('',*,*,#404,.T.);
#516=ORIENTED_EDGE('',*,*,#405,.F.);
#517=ORIENTED_EDGE('',*,*,#405,.T.);
#518=ORIENTED_EDGE('',*,*,#406,.T.);
#519=ORIENTED_EDGE('',*,*,#407,.F.);
#520=ORIENTED_EDGE('',*,*,#407,.T.);
#521=ORIENTED_EDGE('',*,*,#408,.T.);
#522=ORIENTED_EDGE('',*,*,#409,.F.);
#523=ORIENTED_EDGE('',*,*,#409,.T.);
#524=ORIENTED_EDGE('',*,*,#410,.T.);
#525=ORIENTED_EDGE('',*,*,#411,.F.);
#526=ORIENTED_EDGE('',*,*,#411,.T.);
#527=ORIENTED_EDGE('',*,*,#412,.T.);
#528=ORIENTED_EDGE('',*,*,#413,.F.);
#529=ORIENTED_EDGE('',*,*,#413,.T.);
#530=ORIENTED_EDGE('',*,*,#414,.T.);
#531=ORIENTED_EDGE('',*,*,#415,.F.);
#532=ORIENTED_EDGE('',*,*,#415,.T.);
#533=ORIENTED_EDGE('',*,*,#416,.F.);
#534=ORIENTED_EDGE('',*,*,#417,.T.);
#535=ORIENTED_EDGE('',*,*,#418,.T.);
#536=ORIENTED_EDGE('',*,*,#419,.T.);
#537=ORIENTED_EDGE('',*,*,#420,.T.);
#538=ORIENTED_EDGE('',*,*,#421,.T.);
#539=ORIENTED_EDGE('',*,*,#422,.F.);
#540=ORIENTED_EDGE('',*,*,#423,.T.);
#541=ORIENTED_EDGE('',*,*,#424,.T.);
#542=ORIENTED_EDGE('',*,*,#425,.T.);
#543=ORIENTED_EDGE('',*,*,#426,.F.);
#544=ORIENTED_EDGE('',*,*,#427,.T.);
#545=ORIENTED_EDGE('',*,*,#428,.F.);
#546=ORIENTED_EDGE('',*,*,#429,.T.);
#547=ORIENTED_EDGE('',*,*,#430,.T.);
#548=ORIENTED_EDGE('',*,*,#431,.T.);
#549=ORIENTED_EDGE('',*,*,#430,.F.);
#550=ORIENTED_EDGE('',*,*,#432,.T.);
#551=ORIENTED_EDGE('',*,*,#424,.F.);
#552=ORIENTED_EDGE('',*,*,#433,.T.);
#553=ORIENTED_EDGE('',*,*,#420,.F.);
#554=ORIENTED_EDGE('',*,*,#434,.T.);
#555=ORIENTED_EDGE('',*,*,#418,.F.);
#556=ORIENTED_EDGE('',*,*,#435,.T.);
#557=ORIENTED_EDGE('',*,*,#436,.T.);
#558=ORIENTED_EDGE('',*,*,#437,.T.);
#559=ORIENTED_EDGE('',*,*,#438,.T.);
#560=ORIENTED_EDGE('',*,*,#439,.T.);
#561=ORIENTED_EDGE('',*,*,#440,.T.);
#562=ORIENTED_EDGE('',*,*,#441,.T.);
#563=ORIENTED_EDGE('',*,*,#442,.T.);
#564=ORIENTED_EDGE('',*,*,#443,.T.);
#565=ORIENTED_EDGE('',*,*,#444,.T.);
#566=ORIENTED_EDGE('',*,*,#445,.T.);
#567=ORIENTED_EDGE('',*,*,#446,.T.);
#568=ORIENTED_EDGE('',*,*,#447,.T.);
#569=ORIENTED_EDGE('',*,*,#448,.T.);
#570=ORIENTED_EDGE('',*,*,#449,.T.);
#571=ORIENTED_EDGE('',*,*,#450,.T.);
#572=ORIENTED_EDGE('',*,*,#451,.T.);
#573=ORIENTED_EDGE('',*,*,#426,.T.);
#574=ORIENTED_EDGE('',*,*,#452,.T.);
#575=ORIENTED_EDGE('',*,*,#428,.T.);
#576=ORIENTED_EDGE('',*,*,#453,.T.);
#577=ORIENTED_EDGE('',*,*,#416,.T.);
#578=ORIENTED_EDGE('',*,*,#454,.T.);
#579=ORIENTED_EDGE('',*,*,#422,.T.);
#580=ORIENTED_EDGE('',*,*,#455,.T.);
#581=ORIENTED_EDGE('',*,*,#439,.F.);
#582=ORIENTED_EDGE('',*,*,#456,.T.);
#583=ORIENTED_EDGE('',*,*,#443,.F.);
#584=ORIENTED_EDGE('',*,*,#457,.T.);
#585=ORIENTED_EDGE('',*,*,#447,.F.);
#586=ORIENTED_EDGE('',*,*,#458,.T.);
#587=ORIENTED_EDGE('',*,*,#451,.F.);
#588=ORIENTED_EDGE('',*,*,#459,.T.);
#589=ORIENTED_EDGE('',*,*,#460,.T.);
#590=ORIENTED_EDGE('',*,*,#461,.T.);
#591=ORIENTED_EDGE('',*,*,#462,.T.);
#592=ORIENTED_EDGE('',*,*,#463,.T.);
#593=ORIENTED_EDGE('',*,*,#464,.T.);
#594=ORIENTED_EDGE('',*,*,#465,.T.);
#595=ORIENTED_EDGE('',*,*,#466,.T.);
#596=ORIENTED_EDGE('',*,*,#467,.T.);
#597=ORIENTED_EDGE('',*,*,#382,.F.);
#598=ORIENTED_EDGE('',*,*,#384,.F.);
#599=ORIENTED_EDGE('',*,*,#386,.F.);
#600=ORIENTED_EDGE('',*,*,#388,.F.);
#601=ORIENTED_EDGE('',*,*,#390,.F.);
#602=ORIENTED_EDGE('',*,*,#392,.F.);
#603=ORIENTED_EDGE('',*,*,#394,.F.);
#604=ORIENTED_EDGE('',*,*,#396,.F.);
#605=ORIENTED_EDGE('',*,*,#398,.F.);
#606=ORIENTED_EDGE('',*,*,#400,.F.);
#607=ORIENTED_EDGE('',*,*,#402,.F.);
#608=ORIENTED_EDGE('',*,*,#404,.F.);
#609=ORIENTED_EDGE('',*,*,#406,.F.);
#610=ORIENTED_EDGE('',*,*,#408,.F.);
#611=ORIENTED_EDGE('',*,*,#410,.F.);
#612=ORIENTED_EDGE('',*,*,#412,.F.);
#613=ORIENTED_EDGE('',*,*,#414,.F.);
#614=ORIENTED_EDGE('',*,*,#468,.F.);
#615=ORIENTED_EDGE('',*,*,#442,.F.);
#616=ORIENTED_EDGE('',*,*,#469,.T.);
#617=ORIENTED_EDGE('',*,*,#444,.F.);
#618=ORIENTED_EDGE('',*,*,#457,.F.);
#619=ORIENTED_EDGE('',*,*,#438,.F.);
#620=ORIENTED_EDGE('',*,*,#470,.T.);
#621=ORIENTED_EDGE('',*,*,#440,.F.);
#622=ORIENTED_EDGE('',*,*,#456,.F.);
#623=ORIENTED_EDGE('',*,*,#446,.F.);
#624=ORIENTED_EDGE('',*,*,#471,.T.);
#625=ORIENTED_EDGE('',*,*,#448,.F.);
#626=ORIENTED_EDGE('',*,*,#458,.F.);
#627=ORIENTED_EDGE('',*,*,#450,.F.);
#628=ORIENTED_EDGE('',*,*,#472,.T.);
#629=ORIENTED_EDGE('',*,*,#436,.F.);
#630=ORIENTED_EDGE('',*,*,#459,.F.);
#631=ORIENTED_EDGE('',*,*,#454,.F.);
#632=ORIENTED_EDGE('',*,*,#419,.F.);
#633=ORIENTED_EDGE('',*,*,#434,.F.);
#634=ORIENTED_EDGE('',*,*,#423,.F.);
#635=ORIENTED_EDGE('',*,*,#453,.F.);
#636=ORIENTED_EDGE('',*,*,#431,.F.);
#637=ORIENTED_EDGE('',*,*,#435,.F.);
#638=ORIENTED_EDGE('',*,*,#417,.F.);
#639=ORIENTED_EDGE('',*,*,#455,.F.);
#640=ORIENTED_EDGE('',*,*,#421,.F.);
#641=ORIENTED_EDGE('',*,*,#433,.F.);
#642=ORIENTED_EDGE('',*,*,#427,.F.);
#643=ORIENTED_EDGE('',*,*,#452,.F.);
#644=ORIENTED_EDGE('',*,*,#425,.F.);
#645=ORIENTED_EDGE('',*,*,#432,.F.);
#646=ORIENTED_EDGE('',*,*,#429,.F.);
#647=ORIENTED_EDGE('',*,*,#468,.T.);
#648=ORIENTED_EDGE('',*,*,#473,.F.);
#649=ORIENTED_EDGE('',*,*,#473,.T.);
#650=ORIENTED_EDGE('',*,*,#474,.F.);
#651=ORIENTED_EDGE('',*,*,#441,.F.);
#652=ORIENTED_EDGE('',*,*,#475,.F.);
#653=ORIENTED_EDGE('',*,*,#465,.F.);
#654=ORIENTED_EDGE('',*,*,#475,.T.);
#655=ORIENTED_EDGE('',*,*,#470,.F.);
#656=ORIENTED_EDGE('',*,*,#476,.F.);
#657=ORIENTED_EDGE('',*,*,#466,.F.);
#658=ORIENTED_EDGE('',*,*,#474,.T.);
#659=ORIENTED_EDGE('',*,*,#464,.F.);
#660=ORIENTED_EDGE('',*,*,#477,.F.);
#661=ORIENTED_EDGE('',*,*,#469,.F.);
#662=ORIENTED_EDGE('',*,*,#476,.T.);
#663=ORIENTED_EDGE('',*,*,#437,.F.);
#664=ORIENTED_EDGE('',*,*,#478,.F.);
#665=ORIENTED_EDGE('',*,*,#467,.F.);
#666=ORIENTED_EDGE('',*,*,#477,.T.);
#667=ORIENTED_EDGE('',*,*,#463,.F.);
#668=ORIENTED_EDGE('',*,*,#479,.F.);
#669=ORIENTED_EDGE('',*,*,#445,.F.);
#670=ORIENTED_EDGE('',*,*,#478,.T.);
#671=ORIENTED_EDGE('',*,*,#472,.F.);
#672=ORIENTED_EDGE('',*,*,#480,.F.);
#673=ORIENTED_EDGE('',*,*,#460,.F.);
#674=ORIENTED_EDGE('',*,*,#479,.T.);
#675=ORIENTED_EDGE('',*,*,#462,.F.);
#676=ORIENTED_EDGE('',*,*,#481,.F.);
#677=ORIENTED_EDGE('',*,*,#471,.F.);
#678=ORIENTED_EDGE('',*,*,#480,.T.);
#679=ORIENTED_EDGE('',*,*,#449,.F.);
#680=ORIENTED_EDGE('',*,*,#481,.T.);
#681=ORIENTED_EDGE('',*,*,#461,.F.);
#682=SPHERICAL_SURFACE('',#759,5.50833333333334);
#683=SPHERICAL_SURFACE('',#762,5.50833333333334);
#684=SPHERICAL_SURFACE('',#765,5.50833333333334);
#685=SPHERICAL_SURFACE('',#768,5.50833333333334);
#686=SPHERICAL_SURFACE('',#771,5.50833333333334);
#687=SPHERICAL_SURFACE('',#774,5.50833333333334);
#688=SPHERICAL_SURFACE('',#777,5.50833333333334);
#689=SPHERICAL_SURFACE('',#780,5.50833333333334);
#690=SPHERICAL_SURFACE('',#783,5.50833333333334);
#691=SPHERICAL_SURFACE('',#786,5.50833333333334);
#692=SPHERICAL_SURFACE('',#789,5.50833333333334);
#693=SPHERICAL_SURFACE('',#792,5.50833333333334);
#694=SPHERICAL_SURFACE('',#795,5.50833333333334);
#695=SPHERICAL_SURFACE('',#798,5.50833333333334);
#696=SPHERICAL_SURFACE('',#801,5.50833333333334);
#697=SPHERICAL_SURFACE('',#804,5.50833333333334);
#698=SPHERICAL_SURFACE('',#807,5.50833333333334);
#699=SPHERICAL_SURFACE('',#850,5.50833333333334);
#700=ADVANCED_FACE('',(#133),#682,.F.);
#701=ADVANCED_FACE('',(#134),#683,.F.);
#702=ADVANCED_FACE('',(#135),#684,.F.);
#703=ADVANCED_FACE('',(#136),#685,.F.);
#704=ADVANCED_FACE('',(#137),#686,.F.);
#705=ADVANCED_FACE('',(#138),#687,.F.);
#706=ADVANCED_FACE('',(#139),#688,.F.);
#707=ADVANCED_FACE('',(#140),#689,.F.);
#708=ADVANCED_FACE('',(#141),#690,.F.);
#709=ADVANCED_FACE('',(#142),#691,.F.);
#710=ADVANCED_FACE('',(#143),#692,.F.);
#711=ADVANCED_FACE('',(#144),#693,.F.);
#712=ADVANCED_FACE('',(#145),#694,.F.);
#713=ADVANCED_FACE('',(#146),#695,.F.);
#714=ADVANCED_FACE('',(#147),#696,.F.);
#715=ADVANCED_FACE('',(#148),#697,.F.);
#716=ADVANCED_FACE('',(#149),#698,.F.);
#717=ADVANCED_FACE('',(#150),#122,.F.);
#718=ADVANCED_FACE('',(#151),#123,.F.);
#719=ADVANCED_FACE('',(#152),#124,.F.);
#720=ADVANCED_FACE('',(#153),#125,.F.);
#721=ADVANCED_FACE('',(#154),#126,.F.);
#722=ADVANCED_FACE('',(#155),#127,.T.);
#723=ADVANCED_FACE('',(#156),#128,.T.);
#724=ADVANCED_FACE('',(#157),#129,.T.);
#725=ADVANCED_FACE('',(#158),#130,.T.);
#726=ADVANCED_FACE('',(#159,#31),#131,.T.);
#727=ADVANCED_FACE('',(#160,#32,#33,#34,#35,#36,#37,#38,#39,#40,#41,#42,
#43,#44,#45,#46,#47,#48,#49),#132,.T.);
#728=ADVANCED_FACE('',(#161),#27,.F.);
#729=ADVANCED_FACE('',(#162),#28,.F.);
#730=ADVANCED_FACE('',(#163),#29,.F.);
#731=ADVANCED_FACE('',(#164),#30,.F.);
#732=ADVANCED_FACE('',(#165),#19,.T.);
#733=ADVANCED_FACE('',(#166),#20,.T.);
#734=ADVANCED_FACE('',(#167),#21,.T.);
#735=ADVANCED_FACE('',(#168),#22,.T.);
#736=ADVANCED_FACE('',(#169),#699,.F.);
#737=ADVANCED_FACE('',(#170),#23,.F.);
#738=ADVANCED_FACE('',(#171),#15,.T.);
#739=ADVANCED_FACE('',(#172),#16,.T.);
#740=ADVANCED_FACE('',(#173),#24,.F.);
#741=ADVANCED_FACE('',(#174),#25,.F.);
#742=ADVANCED_FACE('',(#175),#17,.T.);
#743=ADVANCED_FACE('',(#176),#18,.T.);
#744=ADVANCED_FACE('',(#177),#26,.F.);
#745=CLOSED_SHELL('',(#700,#701,#702,#703,#704,#705,#706,#707,#708,#709,
#710,#711,#712,#713,#714,#715,#716,#717,#718,#719,#720,#721,#722,#723,#724,
#725,#726,#727,#728,#729,#730,#731,#732,#733,#734,#735,#736,#737,#738,#739,
#740,#741,#742,#743,#744));
#746=DERIVED_UNIT_ELEMENT(#748,1.);
#747=DERIVED_UNIT_ELEMENT(#1371,-3.);
#748=(
MASS_UNIT()
NAMED_UNIT(*)
SI_UNIT(.KILO.,.GRAM.)
);
#749=DERIVED_UNIT((#746,#747));
#750=MEASURE_REPRESENTATION_ITEM('density measure',
POSITIVE_RATIO_MEASURE(7850.),#749);
#751=PROPERTY_DEFINITION_REPRESENTATION(#756,#753);
#752=PROPERTY_DEFINITION_REPRESENTATION(#757,#754);
#753=REPRESENTATION('material name',(#755),#1368);
#754=REPRESENTATION('density',(#750),#1368);
#755=DESCRIPTIVE_REPRESENTATION_ITEM('Steel','Steel');
#756=PROPERTY_DEFINITION('material property','material name',#1378);
#757=PROPERTY_DEFINITION('material property','density of part',#1378);
#758=AXIS2_PLACEMENT_3D('',#1112,#864,#865);
#759=AXIS2_PLACEMENT_3D('',#1113,#866,#867);
#760=AXIS2_PLACEMENT_3D('',#1115,#868,#869);
#761=AXIS2_PLACEMENT_3D('',#1117,#870,#871);
#762=AXIS2_PLACEMENT_3D('',#1118,#872,#873);
#763=AXIS2_PLACEMENT_3D('',#1120,#874,#875);
#764=AXIS2_PLACEMENT_3D('',#1122,#876,#877);
#765=AXIS2_PLACEMENT_3D('',#1123,#878,#879);
#766=AXIS2_PLACEMENT_3D('',#1125,#880,#881);
#767=AXIS2_PLACEMENT_3D('',#1127,#882,#883);
#768=AXIS2_PLACEMENT_3D('',#1128,#884,#885);
#769=AXIS2_PLACEMENT_3D('',#1130,#886,#887);
#770=AXIS2_PLACEMENT_3D('',#1132,#888,#889);
#771=AXIS2_PLACEMENT_3D('',#1133,#890,#891);
#772=AXIS2_PLACEMENT_3D('',#1135,#892,#893);
#773=AXIS2_PLACEMENT_3D('',#1137,#894,#895);
#774=AXIS2_PLACEMENT_3D('',#1138,#896,#897);
#775=AXIS2_PLACEMENT_3D('',#1140,#898,#899);
#776=AXIS2_PLACEMENT_3D('',#1142,#900,#901);
#777=AXIS2_PLACEMENT_3D('',#1143,#902,#903);
#778=AXIS2_PLACEMENT_3D('',#1145,#904,#905);
#779=AXIS2_PLACEMENT_3D('',#1147,#906,#907);
#780=AXIS2_PLACEMENT_3D('',#1148,#908,#909);
#781=AXIS2_PLACEMENT_3D('',#1150,#910,#911);
#782=AXIS2_PLACEMENT_3D('',#1152,#912,#913);
#783=AXIS2_PLACEMENT_3D('',#1153,#914,#915);
#784=AXIS2_PLACEMENT_3D('',#1155,#916,#917);
#785=AXIS2_PLACEMENT_3D('',#1157,#918,#919);
#786=AXIS2_PLACEMENT_3D('',#1158,#920,#921);
#787=AXIS2_PLACEMENT_3D('',#1160,#922,#923);
#788=AXIS2_PLACEMENT_3D('',#1162,#924,#925);
#789=AXIS2_PLACEMENT_3D('',#1163,#926,#927);
#790=AXIS2_PLACEMENT_3D('',#1165,#928,#929);
#791=AXIS2_PLACEMENT_3D('',#1167,#930,#931);
#792=AXIS2_PLACEMENT_3D('',#1168,#932,#933);
#793=AXIS2_PLACEMENT_3D('',#1170,#934,#935);
#794=AXIS2_PLACEMENT_3D('',#1172,#936,#937);
#795=AXIS2_PLACEMENT_3D('',#1173,#938,#939);
#796=AXIS2_PLACEMENT_3D('',#1175,#940,#941);
#797=AXIS2_PLACEMENT_3D('',#1177,#942,#943);
#798=AXIS2_PLACEMENT_3D('',#1178,#944,#945);
#799=AXIS2_PLACEMENT_3D('',#1180,#946,#947);
#800=AXIS2_PLACEMENT_3D('',#1182,#948,#949);
#801=AXIS2_PLACEMENT_3D('',#1183,#950,#951);
#802=AXIS2_PLACEMENT_3D('',#1185,#952,#953);
#803=AXIS2_PLACEMENT_3D('',#1187,#954,#955);
#804=AXIS2_PLACEMENT_3D('',#1188,#956,#957);
#805=AXIS2_PLACEMENT_3D('',#1190,#958,#959);
#806=AXIS2_PLACEMENT_3D('',#1192,#960,#961);
#807=AXIS2_PLACEMENT_3D('',#1193,#962,#963);
#808=AXIS2_PLACEMENT_3D('',#1195,#964,#965);
#809=AXIS2_PLACEMENT_3D('',#1197,#966,#967);
#810=AXIS2_PLACEMENT_3D('',#1198,#968,#969);
#811=AXIS2_PLACEMENT_3D('',#1207,#974,#975);
#812=AXIS2_PLACEMENT_3D('',#1216,#980,#981);
#813=AXIS2_PLACEMENT_3D('',#1225,#986,#987);
#814=AXIS2_PLACEMENT_3D('',#1234,#992,#993);
#815=AXIS2_PLACEMENT_3D('',#1235,#994,#995);
#816=AXIS2_PLACEMENT_3D('',#1236,#996,#997);
#817=AXIS2_PLACEMENT_3D('',#1237,#998,#999);
#818=AXIS2_PLACEMENT_3D('',#1238,#1000,#1001);
#819=AXIS2_PLACEMENT_3D('',#1239,#1002,#1003);
#820=AXIS2_PLACEMENT_3D('',#1248,#1008,#1009);
#821=AXIS2_PLACEMENT_3D('',#1257,#1014,#1015);
#822=AXIS2_PLACEMENT_3D('',#1266,#1020,#1021);
#823=AXIS2_PLACEMENT_3D('',#1275,#1026,#1027);
#824=AXIS2_PLACEMENT_3D('',#1276,#1028,#1029);
#825=AXIS2_PLACEMENT_3D('',#1277,#1030,#1031);
#826=AXIS2_PLACEMENT_3D('',#1278,#1032,#1033);
#827=AXIS2_PLACEMENT_3D('',#1279,#1034,#1035);
#828=AXIS2_PLACEMENT_3D('',#1280,#1036,#1037);
#829=AXIS2_PLACEMENT_3D('',#1281,#1038,#1039);
#830=AXIS2_PLACEMENT_3D('',#1282,#1040,#1041);
#831=AXIS2_PLACEMENT_3D('',#1283,#1042,#1043);
#832=AXIS2_PLACEMENT_3D('',#1284,#1044,#1045);
#833=AXIS2_PLACEMENT_3D('',#1287,#1046,#1047);
#834=AXIS2_PLACEMENT_3D('',#1291,#1049,#1050);
#835=AXIS2_PLACEMENT_3D('',#1295,#1052,#1053);
#836=AXIS2_PLACEMENT_3D('',#1299,#1055,#1056);
#837=AXIS2_PLACEMENT_3D('',#1302,#1058,#1059);
#838=AXIS2_PLACEMENT_3D('',#1303,#1060,#1061);
#839=AXIS2_PLACEMENT_3D('',#1304,#1062,#1063);
#840=AXIS2_PLACEMENT_3D('',#1305,#1064,#1065);
#841=AXIS2_PLACEMENT_3D('',#1306,#1066,#1067);
#842=AXIS2_PLACEMENT_3D('',#1307,#1068,#1069);
#843=AXIS2_PLACEMENT_3D('',#1308,#1070,#1071);
#844=AXIS2_PLACEMENT_3D('',#1309,#1072,#1073);
#845=AXIS2_PLACEMENT_3D('',#1310,#1074,#1075);
#846=AXIS2_PLACEMENT_3D('',#1311,#1076,#1077);
#847=AXIS2_PLACEMENT_3D('',#1312,#1078,#1079);
#848=AXIS2_PLACEMENT_3D('',#1313,#1080,#1081);
#849=AXIS2_PLACEMENT_3D('',#1314,#1082,#1083);
#850=AXIS2_PLACEMENT_3D('',#1315,#1084,#1085);
#851=AXIS2_PLACEMENT_3D('',#1317,#1086,#1087);
#852=AXIS2_PLACEMENT_3D('',#1318,#1088,#1089);
#853=AXIS2_PLACEMENT_3D('',#1319,#1090,#1091);
#854=AXIS2_PLACEMENT_3D('',#1320,#1092,#1093);
#855=AXIS2_PLACEMENT_3D('',#1330,#1094,#1095);
#856=AXIS2_PLACEMENT_3D('',#1340,#1096,#1097);
#857=AXIS2_PLACEMENT_3D('',#1341,#1098,#1099);
#858=AXIS2_PLACEMENT_3D('',#1342,#1100,#1101);
#859=AXIS2_PLACEMENT_3D('',#1343,#1102,#1103);
#860=AXIS2_PLACEMENT_3D('',#1344,#1104,#1105);
#861=AXIS2_PLACEMENT_3D('',#1354,#1106,#1107);
#862=AXIS2_PLACEMENT_3D('',#1364,#1108,#1109);
#863=AXIS2_PLACEMENT_3D('',#1365,#1110,#1111);
#864=DIRECTION('axis',(0.,0.,1.));
#865=DIRECTION('refdir',(1.,0.,0.));
#866=DIRECTION('center_axis',(0.,0.,1.));
#867=DIRECTION('ref_axis',(1.,0.,0.));
#868=DIRECTION('center_axis',(0.,0.,1.));
#869=DIRECTION('ref_axis',(1.,0.,0.));
#870=DIRECTION('center_axis',(-2.01553347889589E-16,1.,0.));
#871=DIRECTION('ref_axis',(-1.,-2.01553347889589E-16,0.));
#872=DIRECTION('center_axis',(0.,0.,1.));
#873=DIRECTION('ref_axis',(1.,0.,0.));
#874=DIRECTION('center_axis',(0.,0.,1.));
#875=DIRECTION('ref_axis',(1.,0.,0.));
#876=DIRECTION('center_axis',(-1.22464679914735E-16,1.,0.));
#877=DIRECTION('ref_axis',(-1.,-1.22464679914735E-16,0.));
#878=DIRECTION('center_axis',(0.,0.,1.));
#879=DIRECTION('ref_axis',(1.,0.,0.));
#880=DIRECTION('center_axis',(0.,0.,1.));
#881=DIRECTION('ref_axis',(1.,0.,0.));
#882=DIRECTION('center_axis',(-2.01553347889589E-16,1.,0.));
#883=DIRECTION('ref_axis',(-1.,-2.01553347889589E-16,0.));
#884=DIRECTION('center_axis',(0.,0.,1.));
#885=DIRECTION('ref_axis',(1.,0.,0.));
#886=DIRECTION('center_axis',(0.,0.,1.));
#887=DIRECTION('ref_axis',(1.,0.,0.));
#888=DIRECTION('center_axis',(-2.01553347889589E-16,1.,0.));
#889=DIRECTION('ref_axis',(-1.,-2.01553347889589E-16,0.));
#890=DIRECTION('center_axis',(0.,0.,1.));
#891=DIRECTION('ref_axis',(1.,0.,0.));
#892=DIRECTION('center_axis',(0.,0.,1.));
#893=DIRECTION('ref_axis',(1.,0.,0.));
#894=DIRECTION('center_axis',(-1.22464679914735E-16,1.,0.));
#895=DIRECTION('ref_axis',(-1.,-1.22464679914735E-16,0.));
#896=DIRECTION('center_axis',(0.,0.,1.));
#897=DIRECTION('ref_axis',(1.,0.,0.));
#898=DIRECTION('center_axis',(0.,0.,1.));
#899=DIRECTION('ref_axis',(1.,0.,0.));
#900=DIRECTION('center_axis',(-2.01553347889589E-16,1.,0.));
#901=DIRECTION('ref_axis',(-1.,-2.01553347889589E-16,0.));
#902=DIRECTION('center_axis',(8.06213391558358E-17,0.,1.));
#903=DIRECTION('ref_axis',(1.,0.,0.));
#904=DIRECTION('center_axis',(0.,0.,1.));
#905=DIRECTION('ref_axis',(1.,0.,0.));
#906=DIRECTION('center_axis',(-2.01553347889589E-16,1.,0.));
#907=DIRECTION('ref_axis',(-1.,-2.01553347889589E-16,0.));
#908=DIRECTION('center_axis',(8.06213391558358E-17,0.,1.));
#909=DIRECTION('ref_axis',(1.,0.,0.));
#910=DIRECTION('center_axis',(0.,0.,1.));
#911=DIRECTION('ref_axis',(1.,0.,0.));
#912=DIRECTION('center_axis',(-1.22464679914735E-16,1.,0.));
#913=DIRECTION('ref_axis',(-1.,-1.22464679914735E-16,0.));
#914=DIRECTION('center_axis',(8.06213391558358E-17,0.,1.));
#915=DIRECTION('ref_axis',(1.,0.,0.));
#916=DIRECTION('center_axis',(0.,0.,1.));
#917=DIRECTION('ref_axis',(1.,0.,0.));
#918=DIRECTION('center_axis',(-2.01553347889589E-16,1.,0.));
#919=DIRECTION('ref_axis',(-1.,-2.01553347889589E-16,0.));
#920=DIRECTION('center_axis',(8.06213391558358E-17,0.,1.));
#921=DIRECTION('ref_axis',(1.,0.,0.));
#922=DIRECTION('center_axis',(0.,0.,1.));
#923=DIRECTION('ref_axis',(1.,0.,0.));
#924=DIRECTION('center_axis',(-2.01553347889589E-16,1.,0.));
#925=DIRECTION('ref_axis',(-1.,-2.01553347889589E-16,0.));
#926=DIRECTION('center_axis',(8.06213391558358E-17,0.,1.));
#927=DIRECTION('ref_axis',(1.,0.,0.));
#928=DIRECTION('center_axis',(0.,0.,1.));
#929=DIRECTION('ref_axis',(1.,0.,0.));
#930=DIRECTION('center_axis',(-1.22464679914735E-16,1.,0.));
#931=DIRECTION('ref_axis',(-1.,-1.22464679914735E-16,0.));
#932=DIRECTION('center_axis',(8.06213391558358E-17,0.,1.));
#933=DIRECTION('ref_axis',(1.,0.,0.));
#934=DIRECTION('center_axis',(0.,0.,1.));
#935=DIRECTION('ref_axis',(1.,0.,0.));
#936=DIRECTION('center_axis',(-2.01553347889589E-16,1.,0.));
#937=DIRECTION('ref_axis',(-1.,-2.01553347889589E-16,0.));
#938=DIRECTION('center_axis',(0.,0.,1.));
#939=DIRECTION('ref_axis',(1.,0.,0.));
#940=DIRECTION('center_axis',(0.,0.,1.));
#941=DIRECTION('ref_axis',(1.,0.,0.));
#942=DIRECTION('center_axis',(-2.01553347889589E-16,1.,0.));
#943=DIRECTION('ref_axis',(-1.,-2.01553347889589E-16,0.));
#944=DIRECTION('center_axis',(0.,0.,1.));
#945=DIRECTION('ref_axis',(1.,0.,0.));
#946=DIRECTION('center_axis',(0.,0.,1.));
#947=DIRECTION('ref_axis',(1.,0.,0.));
#948=DIRECTION('center_axis',(-1.22464679914735E-16,1.,0.));
#949=DIRECTION('ref_axis',(-1.,-1.22464679914735E-16,0.));
#950=DIRECTION('center_axis',(0.,0.,1.));
#951=DIRECTION('ref_axis',(1.,0.,0.));
#952=DIRECTION('center_axis',(0.,0.,1.));
#953=DIRECTION('ref_axis',(1.,0.,0.));
#954=DIRECTION('center_axis',(-2.01553347889589E-16,1.,0.));
#955=DIRECTION('ref_axis',(-1.,-2.01553347889589E-16,0.));
#956=DIRECTION('center_axis',(0.,0.,1.));
#957=DIRECTION('ref_axis',(1.,0.,0.));
#958=DIRECTION('center_axis',(0.,0.,1.));
#959=DIRECTION('ref_axis',(1.,0.,0.));
#960=DIRECTION('center_axis',(-2.01553347889589E-16,1.,0.));
#961=DIRECTION('ref_axis',(-1.,-2.01553347889589E-16,0.));
#962=DIRECTION('center_axis',(0.,0.,1.));
#963=DIRECTION('ref_axis',(1.,0.,0.));
#964=DIRECTION('center_axis',(0.,0.,1.));
#965=DIRECTION('ref_axis',(1.,0.,0.));
#966=DIRECTION('center_axis',(-1.22464679914735E-16,1.,0.));
#967=DIRECTION('ref_axis',(-1.,-1.22464679914735E-16,0.));
#968=DIRECTION('center_axis',(0.,-1.,0.));
#969=DIRECTION('ref_axis',(0.,0.,-1.));
#970=DIRECTION('',(-1.,0.,0.));
#971=DIRECTION('',(0.,0.,-1.));
#972=DIRECTION('',(-1.,0.,0.));
#973=DIRECTION('',(0.,0.,-1.));
#974=DIRECTION('center_axis',(1.,0.,0.));
#975=DIRECTION('ref_axis',(0.,0.,-1.));
#976=DIRECTION('',(0.,-1.,0.));
#977=DIRECTION('',(0.,0.,-1.));
#978=DIRECTION('',(0.,-1.,0.));
#979=DIRECTION('',(0.,0.,-1.));
#980=DIRECTION('center_axis',(0.,1.,0.));
#981=DIRECTION('ref_axis',(0.,0.,1.));
#982=DIRECTION('',(1.,0.,0.));
#983=DIRECTION('',(0.,0.,-1.));
#984=DIRECTION('',(1.,0.,0.));
#985=DIRECTION('',(0.,0.,-1.));
#986=DIRECTION('center_axis',(-1.,0.,0.));
#987=DIRECTION('ref_axis',(0.,0.,1.));
#988=DIRECTION('',(0.,1.,0.));
#989=DIRECTION('',(0.,0.,-1.));
#990=DIRECTION('',(0.,1.,0.));
#991=DIRECTION('',(0.,0.,-1.));
#992=DIRECTION('center_axis',(0.,0.,1.));
#993=DIRECTION('ref_axis',(1.,0.,0.));
#994=DIRECTION('center_axis',(0.,0.,1.));
#995=DIRECTION('ref_axis',(1.,0.,0.));
#996=DIRECTION('center_axis',(0.,0.,1.));
#997=DIRECTION('ref_axis',(1.,0.,0.));
#998=DIRECTION('center_axis',(0.,0.,1.));
#999=DIRECTION('ref_axis',(1.,0.,0.));
#1000=DIRECTION('center_axis',(0.,0.,1.));
#1001=DIRECTION('ref_axis',(1.,0.,0.));
#1002=DIRECTION('center_axis',(0.999470164463616,2.53576112919147E-19,0.0325482771751694));
#1003=DIRECTION('ref_axis',(0.0325482771751694,6.31533208339462E-22,-0.999470164463616));
#1004=DIRECTION('',(-0.0325482771751694,-8.2578409058602E-21,0.999470164463616));
#1005=DIRECTION('',(2.53441759283345E-19,-1.,8.25346560829447E-21));
#1006=DIRECTION('',(-0.0325482771751694,-8.2578409058602E-21,0.999470164463616));
#1007=DIRECTION('',(2.53710537778017E-19,-1.,0.));
#1008=DIRECTION('center_axis',(1.15957105272101E-19,-0.999470164463616,
0.0325482771751695));
#1009=DIRECTION('ref_axis',(-3.32584995116804E-21,-0.0325482771751695,-0.999470164463616));
#1010=DIRECTION('',(-3.77620477030661E-21,0.0325482771751695,0.999470164463616));
#1011=DIRECTION('',(-1.,-1.15895667077031E-19,3.77420400282664E-21));
#1012=DIRECTION('',(-3.77620477030661E-21,0.0325482771751695,0.999470164463616));
#1013=DIRECTION('',(-1.,-1.15787416390976E-19,7.09829180055734E-21));
#1014=DIRECTION('center_axis',(-0.999470164463616,2.53576112919147E-19,
0.0325482771751694));
#1015=DIRECTION('ref_axis',(0.0325482771751694,2.98276423867669E-22,0.999470164463616));
#1016=DIRECTION('',(0.0325482771751694,-8.2578409058602E-21,0.999470164463616));
#1017=DIRECTION('',(2.53441759283345E-19,1.,-8.25346560829447E-21));
#1018=DIRECTION('',(0.0325482771751694,-8.2578409058602E-21,0.999470164463616));
#1019=DIRECTION('',(2.53710537778017E-19,1.,0.));
#1020=DIRECTION('center_axis',(3.01923982088722E-18,0.999470164463616,0.0325482771751694));
#1021=DIRECTION('ref_axis',(-2.88637750579814E-22,-0.0325482771751694,0.999470164463616));
#1022=DIRECTION('',(-9.83231496472785E-20,-0.0325482771751694,0.999470164463616));
#1023=DIRECTION('',(1.,-3.01764012033725E-18,-9.82710545485462E-20));
#1024=DIRECTION('',(-9.83231496472785E-20,-0.0325482771751694,0.999470164463616));
#1025=DIRECTION('',(1.,-3.01764951494485E-18,-9.79825713837495E-20));
#1026=DIRECTION('center_axis',(0.,0.,1.));
#1027=DIRECTION('ref_axis',(1.,0.,0.));
#1028=DIRECTION('center_axis',(0.,0.,1.));
#1029=DIRECTION('ref_axis',(1.,0.,0.));
#1030=DIRECTION('center_axis',(0.,0.,1.));
#1031=DIRECTION('ref_axis',(1.,0.,0.));
#1032=DIRECTION('center_axis',(0.,0.,1.));
#1033=DIRECTION('ref_axis',(1.,0.,0.));
#1034=DIRECTION('center_axis',(0.,0.,1.));
#1035=DIRECTION('ref_axis',(1.,0.,0.));
#1036=DIRECTION('center_axis',(0.,0.,1.));
#1037=DIRECTION('ref_axis',(1.,0.,0.));
#1038=DIRECTION('center_axis',(0.,0.,1.));
#1039=DIRECTION('ref_axis',(1.,0.,0.));
#1040=DIRECTION('center_axis',(0.,0.,1.));
#1041=DIRECTION('ref_axis',(1.,0.,0.));
#1042=DIRECTION('center_axis',(0.,0.,1.));
#1043=DIRECTION('ref_axis',(1.,0.,0.));
#1044=DIRECTION('center_axis',(0.,0.,1.));
#1045=DIRECTION('ref_axis',(1.,0.,0.));
#1046=DIRECTION('center_axis',(0.,0.,1.));
#1047=DIRECTION('ref_axis',(1.,0.,0.));
#1048=DIRECTION('',(1.,0.,0.));
#1049=DIRECTION('center_axis',(0.,0.,1.));
#1050=DIRECTION('ref_axis',(1.,0.,0.));
#1051=DIRECTION('',(0.,1.,0.));
#1052=DIRECTION('center_axis',(0.,0.,1.));
#1053=DIRECTION('ref_axis',(1.,0.,0.));
#1054=DIRECTION('',(-1.,0.,0.));
#1055=DIRECTION('center_axis',(0.,0.,1.));
#1056=DIRECTION('ref_axis',(1.,0.,0.));
#1057=DIRECTION('',(0.,-1.,0.));
#1058=DIRECTION('center_axis',(0.,0.,1.));
#1059=DIRECTION('ref_axis',(1.,0.,0.));
#1060=DIRECTION('center_axis',(0.,0.,1.));
#1061=DIRECTION('ref_axis',(1.,0.,0.));
#1062=DIRECTION('center_axis',(0.,0.,-1.));
#1063=DIRECTION('ref_axis',(-1.,0.,0.));
#1064=DIRECTION('center_axis',(0.,0.,1.));
#1065=DIRECTION('ref_axis',(1.,0.,0.));
#1066=DIRECTION('center_axis',(0.,0.,-1.));
#1067=DIRECTION('ref_axis',(-1.,0.,0.));
#1068=DIRECTION('center_axis',(0.,0.,1.));
#1069=DIRECTION('ref_axis',(1.,0.,0.));
#1070=DIRECTION('center_axis',(0.,0.,-1.));
#1071=DIRECTION('ref_axis',(-1.,0.,0.));
#1072=DIRECTION('center_axis',(0.,0.,1.));
#1073=DIRECTION('ref_axis',(1.,0.,0.));
#1074=DIRECTION('center_axis',(0.,0.,-1.));
#1075=DIRECTION('ref_axis',(-1.,0.,0.));
#1076=DIRECTION('center_axis',(0.,0.,-1.));
#1077=DIRECTION('ref_axis',(-1.,0.,0.));
#1078=DIRECTION('center_axis',(0.,0.,-1.));
#1079=DIRECTION('ref_axis',(-1.,0.,0.));
#1080=DIRECTION('center_axis',(0.,0.,-1.));
#1081=DIRECTION('ref_axis',(-1.,0.,0.));
#1082=DIRECTION('center_axis',(0.,0.,-1.));
#1083=DIRECTION('ref_axis',(-1.,0.,0.));
#1084=DIRECTION('center_axis',(0.,0.,1.));
#1085=DIRECTION('ref_axis',(1.,0.,0.));
#1086=DIRECTION('center_axis',(-2.01553347889589E-16,1.,0.));
#1087=DIRECTION('ref_axis',(-1.,-2.01553347889589E-16,0.));
#1088=DIRECTION('center_axis',(1.,0.,0.));
#1089=DIRECTION('ref_axis',(0.,0.,-1.));
#1090=DIRECTION('center_axis',(-1.,0.,0.));
#1091=DIRECTION('ref_axis',(0.,0.,1.));
#1092=DIRECTION('center_axis',(1.,0.,0.));
#1093=DIRECTION('ref_axis',(0.,0.,-1.));
#1094=DIRECTION('center_axis',(0.,-1.,0.));
#1095=DIRECTION('ref_axis',(0.,0.,-1.));
#1096=DIRECTION('center_axis',(0.,-1.,0.));
#1097=DIRECTION('ref_axis',(0.,0.,-1.));
#1098=DIRECTION('center_axis',(0.,1.,0.));
#1099=DIRECTION('ref_axis',(-0.695503039324968,0.,-0.718523153621184));
#1100=DIRECTION('center_axis',(0.,1.,0.));
#1101=DIRECTION('ref_axis',(0.,0.,1.));
#1102=DIRECTION('center_axis',(0.,-1.,0.));
#1103=DIRECTION('ref_axis',(0.,0.,-1.));
#1104=DIRECTION('center_axis',(0.,1.,0.));
#1105=DIRECTION('ref_axis',(0.,0.,1.));
#1106=DIRECTION('center_axis',(1.,0.,0.));
#1107=DIRECTION('ref_axis',(0.,0.,-1.));
#1108=DIRECTION('center_axis',(-1.,0.,0.));
#1109=DIRECTION('ref_axis',(0.,0.,1.));
#1110=DIRECTION('center_axis',(-1.,0.,0.));
#1111=DIRECTION('ref_axis',(0.,-0.695503536648828,-0.7185226722303));
#1112=CARTESIAN_POINT('',(0.,0.,0.));
#1113=CARTESIAN_POINT('Origin',(15.,-6.,6.40833333333334));
#1114=CARTESIAN_POINT('',(12.5,-6.,1.5));
#1115=CARTESIAN_POINT('Origin',(15.,-6.,1.5));
#1116=CARTESIAN_POINT('',(15.,-6.,0.9));
#1117=CARTESIAN_POINT('Origin',(15.,-6.,6.40833333333334));
#1118=CARTESIAN_POINT('Origin',(15.,0.,6.40833333333334));
#1119=CARTESIAN_POINT('',(12.5,-3.0616169978684E-16,1.5));
#1120=CARTESIAN_POINT('Origin',(15.,0.,1.5));
#1121=CARTESIAN_POINT('',(15.,-4.13058840141454E-32,0.9));
#1122=CARTESIAN_POINT('Origin',(15.,0.,6.40833333333334));
#1123=CARTESIAN_POINT('Origin',(15.,6.,6.40833333333334));
#1124=CARTESIAN_POINT('',(12.5,6.,1.5));
#1125=CARTESIAN_POINT('Origin',(15.,6.,1.5));
#1126=CARTESIAN_POINT('',(15.,6.,0.9));
#1127=CARTESIAN_POINT('Origin',(15.,6.,6.40833333333334));
#1128=CARTESIAN_POINT('Origin',(9.00000000000001,-6.,6.40833333333334));
#1129=CARTESIAN_POINT('',(6.49999999999999,-6.,1.5));
#1130=CARTESIAN_POINT('Origin',(9.,-6.,1.5));
#1131=CARTESIAN_POINT('',(9.00000000000001,-6.,0.9));
#1132=CARTESIAN_POINT('Origin',(9.00000000000001,-6.,6.40833333333334));
#1133=CARTESIAN_POINT('Origin',(9.00000000000001,0.,6.40833333333334));
#1134=CARTESIAN_POINT('',(6.49999999999999,-3.06161699786841E-16,1.5));
#1135=CARTESIAN_POINT('Origin',(9.,0.,1.5));
#1136=CARTESIAN_POINT('',(9.00000000000001,-4.13058840141454E-32,0.9));
#1137=CARTESIAN_POINT('Origin',(9.00000000000001,0.,6.40833333333334));
#1138=CARTESIAN_POINT('Origin',(9.00000000000001,6.,6.40833333333334));
#1139=CARTESIAN_POINT('',(6.49999999999999,6.,1.5));
#1140=CARTESIAN_POINT('Origin',(9.,6.,1.5));
#1141=CARTESIAN_POINT('',(9.00000000000001,6.,0.9));
#1142=CARTESIAN_POINT('Origin',(9.00000000000001,6.,6.40833333333334));
#1143=CARTESIAN_POINT('Origin',(3.00000000000001,-6.,6.40833333333334));
#1144=CARTESIAN_POINT('',(0.49999999999999,-6.,1.5));
#1145=CARTESIAN_POINT('Origin',(3.,-6.,1.5));
#1146=CARTESIAN_POINT('',(3.00000000000001,-6.,0.9));
#1147=CARTESIAN_POINT('Origin',(3.00000000000001,-6.,6.40833333333334));
#1148=CARTESIAN_POINT('Origin',(3.00000000000001,0.,6.40833333333334));
#1149=CARTESIAN_POINT('',(0.49999999999999,-3.06161699786841E-16,1.5));
#1150=CARTESIAN_POINT('Origin',(3.,0.,1.5));
#1151=CARTESIAN_POINT('',(3.00000000000001,-4.13058840141454E-32,0.9));
#1152=CARTESIAN_POINT('Origin',(3.00000000000001,0.,6.40833333333334));
#1153=CARTESIAN_POINT('Origin',(3.00000000000001,6.,6.40833333333334));
#1154=CARTESIAN_POINT('',(0.49999999999999,6.,1.5));
#1155=CARTESIAN_POINT('Origin',(3.,6.,1.5));
#1156=CARTESIAN_POINT('',(3.00000000000001,6.,0.9));
#1157=CARTESIAN_POINT('Origin',(3.00000000000001,6.,6.40833333333334));
#1158=CARTESIAN_POINT('Origin',(-2.99999999999999,-6.,6.40833333333334));
#1159=CARTESIAN_POINT('',(-5.50000000000001,-6.,1.5));
#1160=CARTESIAN_POINT('Origin',(-3.,-6.,1.5));
#1161=CARTESIAN_POINT('',(-2.99999999999999,-6.,0.899999999999999));
#1162=CARTESIAN_POINT('Origin',(-2.99999999999999,-6.,6.40833333333334));
#1163=CARTESIAN_POINT('Origin',(-2.99999999999999,0.,6.40833333333334));
#1164=CARTESIAN_POINT('',(-5.50000000000001,-3.06161699786841E-16,1.5));
#1165=CARTESIAN_POINT('Origin',(-3.,0.,1.5));
#1166=CARTESIAN_POINT('',(-2.99999999999999,-4.13058840141454E-32,0.899999999999999));
#1167=CARTESIAN_POINT('Origin',(-2.99999999999999,0.,6.40833333333334));
#1168=CARTESIAN_POINT('Origin',(-2.99999999999999,6.,6.40833333333334));
#1169=CARTESIAN_POINT('',(-5.50000000000001,6.,1.5));
#1170=CARTESIAN_POINT('Origin',(-3.,6.,1.5));
#1171=CARTESIAN_POINT('',(-2.99999999999999,6.,0.899999999999999));
#1172=CARTESIAN_POINT('Origin',(-2.99999999999999,6.,6.40833333333334));
#1173=CARTESIAN_POINT('Origin',(-8.99999999999999,-6.,6.40833333333334));
#1174=CARTESIAN_POINT('',(-11.5,-6.,1.5));
#1175=CARTESIAN_POINT('Origin',(-9.,-6.,1.5));
#1176=CARTESIAN_POINT('',(-8.99999999999999,-6.,0.899999999999999));
#1177=CARTESIAN_POINT('Origin',(-8.99999999999999,-6.,6.40833333333334));
#1178=CARTESIAN_POINT('Origin',(-8.99999999999999,0.,6.40833333333334));
#1179=CARTESIAN_POINT('',(-11.5,-3.06161699786841E-16,1.5));
#1180=CARTESIAN_POINT('Origin',(-9.,0.,1.5));
#1181=CARTESIAN_POINT('',(-8.99999999999999,-4.13058840141454E-32,0.899999999999999));
#1182=CARTESIAN_POINT('Origin',(-8.99999999999999,0.,6.40833333333334));
#1183=CARTESIAN_POINT('Origin',(-8.99999999999999,6.,6.40833333333334));
#1184=CARTESIAN_POINT('',(-11.5,6.,1.5));
#1185=CARTESIAN_POINT('Origin',(-9.,6.,1.5));
#1186=CARTESIAN_POINT('',(-8.99999999999999,6.,0.899999999999999));
#1187=CARTESIAN_POINT('Origin',(-8.99999999999999,6.,6.40833333333334));
#1188=CARTESIAN_POINT('Origin',(-15.,-6.,6.40833333333334));
#1189=CARTESIAN_POINT('',(-17.5,-6.,1.5));
#1190=CARTESIAN_POINT('Origin',(-15.,-6.,1.5));
#1191=CARTESIAN_POINT('',(-15.,-6.,0.899999999999999));
#1192=CARTESIAN_POINT('Origin',(-15.,-6.,6.40833333333334));
#1193=CARTESIAN_POINT('Origin',(-15.,0.,6.40833333333334));
#1194=CARTESIAN_POINT('',(-17.5,-3.0616169978684E-16,1.5));
#1195=CARTESIAN_POINT('Origin',(-15.,0.,1.5));
#1196=CARTESIAN_POINT('',(-15.,-4.13058840141454E-32,0.899999999999999));
#1197=CARTESIAN_POINT('Origin',(-15.,0.,6.40833333333334));
#1198=CARTESIAN_POINT('Origin',(21.5,14.,1.44765075494612));
#1199=CARTESIAN_POINT('',(18.9,14.,4.49999999999997));
#1200=CARTESIAN_POINT('',(-18.9,14.,4.49999999999987));
#1201=CARTESIAN_POINT('',(21.5,14.,4.49999999999987));
#1202=CARTESIAN_POINT('',(18.9,14.,-3.35875250544099E-14));
#1203=CARTESIAN_POINT('',(18.9,14.,1.44765075494621));
#1204=CARTESIAN_POINT('',(-18.9,14.,-1.32420584732624E-13));
#1205=CARTESIAN_POINT('',(21.5,14.,-1.32420584732624E-13));
#1206=CARTESIAN_POINT('',(-18.9,14.,1.39530150989246));
#1207=CARTESIAN_POINT('Origin',(-23.,12.5,1.44765075494635));
#1208=CARTESIAN_POINT('',(-23.,9.90000000000001,-3.35875250544099E-14));
#1209=CARTESIAN_POINT('',(-23.,-9.9,9.88330596782142E-14));
#1210=CARTESIAN_POINT('',(-23.,12.5,9.88330596782142E-14));
#1211=CARTESIAN_POINT('',(-23.,-9.9,4.5000000000001));
#1212=CARTESIAN_POINT('',(-23.,-9.9,1.44765075494635));
#1213=CARTESIAN_POINT('',(-23.,9.90000000000001,4.49999999999997));
#1214=CARTESIAN_POINT('',(-23.,12.5,4.5000000000001));
#1215=CARTESIAN_POINT('',(-23.,9.90000000000001,1.39530150989246));
#1216=CARTESIAN_POINT('Origin',(-21.5,-14.,1.5));
#1217=CARTESIAN_POINT('',(-18.9,-14.,9.88330596782142E-14));
#1218=CARTESIAN_POINT('',(18.9,-14.,9.88330596782142E-14));
#1219=CARTESIAN_POINT('',(-21.5,-14.,0.));
#1220=CARTESIAN_POINT('',(18.9,-14.,4.5000000000001));
#1221=CARTESIAN_POINT('',(18.9,-14.,1.5000000000001));
#1222=CARTESIAN_POINT('',(-18.9,-14.,4.5000000000001));
#1223=CARTESIAN_POINT('',(-21.5,-14.,4.5));
#1224=CARTESIAN_POINT('',(-18.9,-14.,1.44765075494635));
#1225=CARTESIAN_POINT('Origin',(23.,-12.5,1.5000000000001));
#1226=CARTESIAN_POINT('',(23.,-9.90000000000001,4.5000000000001));
#1227=CARTESIAN_POINT('',(23.,9.9,4.5000000000001));
#1228=CARTESIAN_POINT('',(23.,-12.5,4.5000000000001));
#1229=CARTESIAN_POINT('',(23.,-9.90000000000001,9.88330596782142E-14));
#1230=CARTESIAN_POINT('',(23.,-9.90000000000001,1.5000000000001));
#1231=CARTESIAN_POINT('',(23.,9.9,9.88330596782142E-14));
#1232=CARTESIAN_POINT('',(23.,-12.5,9.88330596782142E-14));
#1233=CARTESIAN_POINT('',(23.,9.9,1.44765075494621));
#1234=CARTESIAN_POINT('Origin',(0.,0.,0.));
#1235=CARTESIAN_POINT('Origin',(18.9,-9.90000000000001,9.88330596782142E-14));
#1236=CARTESIAN_POINT('Origin',(-18.9,-9.9,9.88330596782142E-14));
#1237=CARTESIAN_POINT('Origin',(-18.9,9.90000000000001,-3.35875250544099E-14));
#1238=CARTESIAN_POINT('Origin',(18.9,9.9,-3.35875250544099E-14));
#1239=CARTESIAN_POINT('Origin',(-20.998296397357,1.73472254935525E-15,4.44768693886258));
#1240=CARTESIAN_POINT('',(-21.,-9.89999999818645,4.5));
#1241=CARTESIAN_POINT('',(-20.9495638535005,-9.9,2.95117765178917));
#1242=CARTESIAN_POINT('',(-20.9977752802711,-9.9,4.43168483292308));
#1243=CARTESIAN_POINT('',(-20.9495617806131,9.9,2.95117776420073));
#1244=CARTESIAN_POINT('',(-20.949561783552,5.52297290325403E-15,2.95117785444636));
#1245=CARTESIAN_POINT('',(-21.,9.89999999818646,4.5));
#1246=CARTESIAN_POINT('',(-20.9977752802711,9.9,4.43168483292308));
#1247=CARTESIAN_POINT('',(-21.,1.73472211713331E-15,4.5));
#1248=CARTESIAN_POINT('Origin',(-1.17246213963445E-27,11.9982961175478,
4.44767834667255));
#1249=CARTESIAN_POINT('',(-18.9,11.9999999976523,4.49999992790889));
#1250=CARTESIAN_POINT('',(-18.9,11.9495628141265,2.95117761801321));
#1251=CARTESIAN_POINT('',(-18.9,11.9977752802711,4.43168483292308));
#1252=CARTESIAN_POINT('',(18.9,11.9495617776828,2.95117767421887));
#1253=CARTESIAN_POINT('',(-6.9389619599654E-15,11.9495617791523,2.95117771934162));
#1254=CARTESIAN_POINT('',(18.9,11.9999999976523,4.49999992790889));
#1255=CARTESIAN_POINT('',(18.9,11.9977752802711,4.43168483292308));
#1256=CARTESIAN_POINT('',(1.74104561643575E-22,11.9999999952857,4.49999985523597));
#1257=CARTESIAN_POINT('Origin',(20.9982961269772,-3.12290480039642E-23,
4.447678636224));
#1258=CARTESIAN_POINT('',(21.,9.89999999818556,4.5));
#1259=CARTESIAN_POINT('',(20.9495617758353,9.9,2.95117761748564));
#1260=CARTESIAN_POINT('',(20.9977752802711,9.9,4.43168483292308));
#1261=CARTESIAN_POINT('',(20.9495617747525,-9.9,2.9511775842373));
#1262=CARTESIAN_POINT('',(20.9495617747525,-5.52297200575762E-15,2.95117758423735));
#1263=CARTESIAN_POINT('',(21.,-9.89999999818554,4.5));
#1264=CARTESIAN_POINT('',(20.9977752802711,-9.9,4.43168483292308));
#1265=CARTESIAN_POINT('',(21.,-4.63519588934436E-22,4.5));
#1266=CARTESIAN_POINT('Origin',(-3.46944695195479E-15,-11.9982961175478,
4.44767834667254));
#1267=CARTESIAN_POINT('',(18.9,-11.9999999976523,4.49999992790889));
#1268=CARTESIAN_POINT('',(18.9,-11.9495628141265,2.95117761801328));
#1269=CARTESIAN_POINT('',(18.9,-11.9977752802711,4.43168483292308));
#1270=CARTESIAN_POINT('',(-18.9,-11.9495617776828,2.95117767421896));
#1271=CARTESIAN_POINT('',(-4.52884719878102E-18,-11.9495617791523,2.95117771934175));
#1272=CARTESIAN_POINT('',(-18.9,-11.9999999976523,4.49999992790889));
#1273=CARTESIAN_POINT('',(-18.9,-11.9977752802711,4.43168483292308));
#1274=CARTESIAN_POINT('',(-3.46944696706475E-15,-11.9999999952857,4.49999985523596));
#1275=CARTESIAN_POINT('Origin',(0.,0.,4.5));
#1276=CARTESIAN_POINT('Origin',(18.9,-9.90000000000001,4.5000000000001));
#1277=CARTESIAN_POINT('Origin',(18.9,9.9,4.49999999999997));
#1278=CARTESIAN_POINT('Origin',(-18.9,9.90000000000001,4.49999999999997));
#1279=CARTESIAN_POINT('Origin',(-18.9,-9.9,4.5000000000001));
#1280=CARTESIAN_POINT('Origin',(-18.9,9.9,4.5));
#1281=CARTESIAN_POINT('Origin',(18.9,9.9,4.5));
#1282=CARTESIAN_POINT('Origin',(18.9,-9.9,4.5));
#1283=CARTESIAN_POINT('Origin',(-18.9,-9.9,4.5));
#1284=CARTESIAN_POINT('Origin',(0.,0.,1.5));
#1285=CARTESIAN_POINT('',(-19.4503606813643,-9.9,1.50000000000198));
#1286=CARTESIAN_POINT('',(-18.9,-10.4503586042887,1.50000000000048));
#1287=CARTESIAN_POINT('Origin',(-18.9,-9.9,1.5));
#1288=CARTESIAN_POINT('',(18.9,-10.4503586049217,1.50000000000048));
#1289=CARTESIAN_POINT('',(17.4,-10.4503606811533,1.5));
#1290=CARTESIAN_POINT('',(19.4503565280571,-9.9,1.5));
#1291=CARTESIAN_POINT('Origin',(18.9,-9.9,1.5));
#1292=CARTESIAN_POINT('',(19.4503565280571,9.9,1.5));
#1293=CARTESIAN_POINT('',(19.4503565280571,8.4,1.5000000000001));
#1294=CARTESIAN_POINT('',(18.9,10.4503586042887,1.50000000000044));
#1295=CARTESIAN_POINT('Origin',(18.9,9.9,1.5));
#1296=CARTESIAN_POINT('',(-18.9,10.4503586049217,1.50000000000039));
#1297=CARTESIAN_POINT('',(-17.4,10.4503606811533,1.49999999999987));
#1298=CARTESIAN_POINT('',(-19.4503606809423,9.9,1.50000000000195));
#1299=CARTESIAN_POINT('Origin',(-18.9,9.9,1.5));
#1300=CARTESIAN_POINT('',(-19.4503648342495,-8.4,1.5000000000001));
#1301=CARTESIAN_POINT('',(-17.5,6.,1.5));
#1302=CARTESIAN_POINT('Origin',(-15.,6.,1.5));
#1303=CARTESIAN_POINT('Origin',(18.9,9.9,4.49999999999976));
#1304=CARTESIAN_POINT('Origin',(18.9,9.9,2.95117765178943));
#1305=CARTESIAN_POINT('Origin',(-18.9,9.9,4.49999999999976));
#1306=CARTESIAN_POINT('Origin',(-18.9,9.9,2.9511777193418));
#1307=CARTESIAN_POINT('Origin',(18.9,-9.9,4.49999999999976));
#1308=CARTESIAN_POINT('Origin',(18.9,-9.9,2.9511775842373));
#1309=CARTESIAN_POINT('Origin',(-18.9,-9.9,4.49999999999976));
#1310=CARTESIAN_POINT('Origin',(-18.9,-9.9,2.9511776517895));
#1311=CARTESIAN_POINT('Origin',(-18.9,9.90000000000001,1.39530150989246));
#1312=CARTESIAN_POINT('Origin',(18.9,9.9,1.44765075494621));
#1313=CARTESIAN_POINT('Origin',(-18.9,-9.9,1.44765075494635));
#1314=CARTESIAN_POINT('Origin',(18.9,-9.90000000000001,1.5000000000001));
#1315=CARTESIAN_POINT('Origin',(-15.,6.,6.40833333333334));
#1316=CARTESIAN_POINT('',(-15.,6.,0.899999999999999));
#1317=CARTESIAN_POINT('Origin',(-15.,6.,6.40833333333334));
#1318=CARTESIAN_POINT('Origin',(-6.93878802478882E-15,10.4503606811533,
2.99999999999987));
#1319=CARTESIAN_POINT('Origin',(18.9,10.4503565280571,3.));
#1320=CARTESIAN_POINT('Origin',(-18.9,10.4503606811533,2.99999999999987));
#1321=CARTESIAN_POINT('Ctrl Pts',(-18.9,10.4503565280571,1.5));
#1322=CARTESIAN_POINT('Ctrl Pts',(-19.4503565280571,10.4503565280571,1.5));
#1323=CARTESIAN_POINT('Ctrl Pts',(-19.4503565280571,9.9,1.5));
#1324=CARTESIAN_POINT('Ctrl Pts',(-18.9,11.902303536262,1.5));
#1325=CARTESIAN_POINT('Ctrl Pts',(-20.902303536262,11.902303536262,1.5));
#1326=CARTESIAN_POINT('Ctrl Pts',(-20.902303536262,9.9,1.5));
#1327=CARTESIAN_POINT('Ctrl Pts',(-18.9,11.9495617791523,2.9511777193418));
#1328=CARTESIAN_POINT('Ctrl Pts',(-20.9495617791523,11.9495617791523,2.9511777193418));
#1329=CARTESIAN_POINT('Ctrl Pts',(-20.9495617791523,9.9,2.9511777193418));
#1330=CARTESIAN_POINT('Origin',(-19.4503565280571,9.9,3.));
#1331=CARTESIAN_POINT('Ctrl Pts',(19.4503565280571,9.9,1.5));
#1332=CARTESIAN_POINT('Ctrl Pts',(19.4503565280571,10.4503565280571,1.5));
#1333=CARTESIAN_POINT('Ctrl Pts',(18.9,10.4503565280571,1.5));
#1334=CARTESIAN_POINT('Ctrl Pts',(20.9023034708043,9.9,1.5));
#1335=CARTESIAN_POINT('Ctrl Pts',(20.9023034708043,11.9023034708043,1.5));
#1336=CARTESIAN_POINT('Ctrl Pts',(18.9,11.9023034708043,1.5));
#1337=CARTESIAN_POINT('Ctrl Pts',(20.9495617769524,9.9,2.95117765178943));
#1338=CARTESIAN_POINT('Ctrl Pts',(20.9495617769524,11.9495617769524,2.95117765178943));
#1339=CARTESIAN_POINT('Ctrl Pts',(18.9,11.9495617769524,2.95117765178943));
#1340=CARTESIAN_POINT('Origin',(19.4503565280571,9.9,3.0000000000001));
#1341=CARTESIAN_POINT('Origin',(-19.4503648342495,5.52335326531827E-15,
3.0000000000001));
#1342=CARTESIAN_POINT('Origin',(-19.4503648342495,-9.9,3.0000000000001));
#1343=CARTESIAN_POINT('Origin',(19.4503565280571,-5.52259164158825E-15,
3.0000000000001));
#1344=CARTESIAN_POINT('Origin',(19.4503565280571,-9.9,3.));
#1345=CARTESIAN_POINT('Ctrl Pts',(-19.4503565280571,-9.9,1.5));
#1346=CARTESIAN_POINT('Ctrl Pts',(-19.4503565280571,-10.4503565280571,1.5));
#1347=CARTESIAN_POINT('Ctrl Pts',(-18.9,-10.4503565280571,1.5));
#1348=CARTESIAN_POINT('Ctrl Pts',(-20.9023035362604,-9.9,1.5));
#1349=CARTESIAN_POINT('Ctrl Pts',(-20.9023035362604,-11.9023035362604,1.5));
#1350=CARTESIAN_POINT('Ctrl Pts',(-18.9,-11.9023035362604,1.5));
#1351=CARTESIAN_POINT('Ctrl Pts',(-20.9495617791522,-9.9,2.95117771934012));
#1352=CARTESIAN_POINT('Ctrl Pts',(-20.9495617791522,-11.9495617791522,2.95117771934012));
#1353=CARTESIAN_POINT('Ctrl Pts',(-18.9,-11.9495617791522,2.95117771934012));
#1354=CARTESIAN_POINT('Origin',(-18.9,-10.4503565280571,3.));
#1355=CARTESIAN_POINT('Ctrl Pts',(18.9,-10.4503565280571,1.5));
#1356=CARTESIAN_POINT('Ctrl Pts',(19.4503565280571,-10.4503565280571,1.5));
#1357=CARTESIAN_POINT('Ctrl Pts',(19.4503565280571,-9.9,1.5));
#1358=CARTESIAN_POINT('Ctrl Pts',(18.9,-11.902303470804,1.5));
#1359=CARTESIAN_POINT('Ctrl Pts',(20.902303470804,-11.902303470804,1.5));
#1360=CARTESIAN_POINT('Ctrl Pts',(20.902303470804,-9.9,1.5));
#1361=CARTESIAN_POINT('Ctrl Pts',(18.9,-11.9495617769524,2.95117765178908));
#1362=CARTESIAN_POINT('Ctrl Pts',(20.9495617769524,-11.9495617769524,2.95117765178908));
#1363=CARTESIAN_POINT('Ctrl Pts',(20.9495617769524,-9.9,2.95117765178908));
#1364=CARTESIAN_POINT('Origin',(18.9,-10.4503606811533,3.));
#1365=CARTESIAN_POINT('Origin',(0.,-10.4503606811533,3.));
#1366=UNCERTAINTY_MEASURE_WITH_UNIT(LENGTH_MEASURE(0.01),#1370,
'DISTANCE_ACCURACY_VALUE',
'Maximum model space distance between geometric entities at asserted c
onnectivities');
#1367=UNCERTAINTY_MEASURE_WITH_UNIT(LENGTH_MEASURE(0.01),#1370,
'DISTANCE_ACCURACY_VALUE',
'Maximum model space distance between geometric entities at asserted c
onnectivities');
#1368=(
GEOMETRIC_REPRESENTATION_CONTEXT(3)
GLOBAL_UNCERTAINTY_ASSIGNED_CONTEXT((#1366))
GLOBAL_UNIT_ASSIGNED_CONTEXT((#1370,#1372,#1373))
REPRESENTATION_CONTEXT('','3D')
);
#1369=(
GEOMETRIC_REPRESENTATION_CONTEXT(3)
GLOBAL_UNCERTAINTY_ASSIGNED_CONTEXT((#1367))
GLOBAL_UNIT_ASSIGNED_CONTEXT((#1370,#1372,#1373))
REPRESENTATION_CONTEXT('','3D')
);
#1370=(
LENGTH_UNIT()
NAMED_UNIT(*)
SI_UNIT(.MILLI.,.METRE.)
);
#1371=(
LENGTH_UNIT()
NAMED_UNIT(*)
SI_UNIT($,.METRE.)
);
#1372=(
NAMED_UNIT(*)
PLANE_ANGLE_UNIT()
SI_UNIT($,.RADIAN.)
);
#1373=(
NAMED_UNIT(*)
SI_UNIT($,.STERADIAN.)
SOLID_ANGLE_UNIT()
);
#1374=SHAPE_DEFINITION_REPRESENTATION(#1375,#1376);
#1375=PRODUCT_DEFINITION_SHAPE('',$,#1378);
#1376=SHAPE_REPRESENTATION('',(#758),#1368);
#1377=PRODUCT_DEFINITION_CONTEXT('part definition',#1382,'design');
#1378=PRODUCT_DEFINITION('Wanne 6x3 gro\X\DF','(Unsaved)',#1379,#1377);
#1379=PRODUCT_DEFINITION_FORMATION('',$,#1384);
#1380=PRODUCT_RELATED_PRODUCT_CATEGORY('(Unsaved)','(Unsaved)',(#1384));
#1381=APPLICATION_PROTOCOL_DEFINITION('international standard',
'ap242_managed_model_based_3d_engineering',2011,#1382);
#1382=APPLICATION_CONTEXT('Managed model based 3d engineering');
#1383=PRODUCT_CONTEXT('part definition',#1382,'mechanical');
#1384=PRODUCT('Wanne 6x3 gro\X\DF','(Unsaved)','Unknown',(#1383));
#1385=PRESENTATION_STYLE_ASSIGNMENT((#1387));
#1386=PRESENTATION_STYLE_ASSIGNMENT((#1388));
#1387=SURFACE_STYLE_USAGE(.BOTH.,#1389);
#1388=SURFACE_STYLE_USAGE(.BOTH.,#1390);
#1389=SURFACE_SIDE_STYLE('',(#1391));
#1390=SURFACE_SIDE_STYLE('',(#1392));
#1391=SURFACE_STYLE_FILL_AREA(#1393);
#1392=SURFACE_STYLE_FILL_AREA(#1394);
#1393=FILL_AREA_STYLE('Steel - Satin',(#1395));
#1394=FILL_AREA_STYLE('Opaque(242,242,242)',(#1396));
#1395=FILL_AREA_STYLE_COLOUR('Steel - Satin',#1397);
#1396=FILL_AREA_STYLE_COLOUR('Opaque(242,242,242)',#1398);
#1397=COLOUR_RGB('Steel - Satin',0.627450980392157,0.627450980392157,0.627450980392157);
#1398=COLOUR_RGB('Opaque(242,242,242)',0.949019607843137,0.949019607843137,
0.949019607843137);
ENDSEC;
END-ISO-10303-21;
