# Supplementary material for: A cost- and time-efficient method for high-throughput cryoprocessing and tissue analysis using multiplexed tissue molds
Source: Cell Rep Methods. 2025 Jun 27;5(4):101023. doi: 10.1016/j.crmeth.2025.101023 (PMC12256940; doi:10.1016/j.crmeth.2025.101023)
Supplement: Data S1. MTM CAD files used in this study, related to Figures 1, 2, and 3 [file mmc2.zip › MTM 7x3 flat-bottom.step]

ISO-10303-21;
HEADER;
/* Generated by software containing ST-Developer
 * from STEP Tools, Inc. (www.steptools.com) 
 */

FILE_DESCRIPTION(
/* description */ ('Unknown',
'CAx-IF Rec.Pracs.---Representation and Presentation of Product Manufa
cturing Information (PMI)---4.0---2014-10-13'),
/* implementation_level */ '2;1');

FILE_NAME(
/* name */ 'Wanne 7x3 flacher Boden gro.step',
/* time_stamp */ '2025-03-14T08:46:13Z',
/* author */ (''),
/* organization */ (''),
/* preprocessor_version */ 'ST-DEVELOPER v20',
/* originating_system */ 'Autodesk Translation Framework v13.20.0.188',

/* authorisation */ '');

FILE_SCHEMA (('AP242_MANAGED_MODEL_BASED_3D_ENGINEERING_MIM_LF { 1 0 10303 442 1 1 4 }'));
ENDSEC;

DATA;
#10=MECHANICAL_DESIGN_GEOMETRIC_PRESENTATION_REPRESENTATION('',(#13),#1795);
#11=SHAPE_REPRESENTATION_RELATIONSHIP('SRR','None',#1802,#12);
#12=ADVANCED_BREP_SHAPE_REPRESENTATION('',(#14),#1794);
#13=STYLED_ITEM('',(#1812),#14);
#14=MANIFOLD_SOLID_BREP('Body1',#961);
#15=(
BOUNDED_SURFACE()
B_SPLINE_SURFACE(2,2,((#1718,#1719,#1720),(#1721,#1722,#1723),(#1724,#1725,
#1726)),.UNSPECIFIED.,.F.,.F.,.F.)
B_SPLINE_SURFACE_WITH_KNOTS((3,3),(3,3),(-1.57079751647886,-0.0325540591788965),
(-1.57079632679508,0.),.UNSPECIFIED.)
GEOMETRIC_REPRESENTATION_ITEM()
RATIONAL_B_SPLINE_SURFACE(((1.,0.707106781186483,1.),(0.718521788284194,
0.508071628925993,0.718521788284194),(1.,0.707106781186483,1.)))
REPRESENTATION_ITEM('')
SURFACE()
);
#16=(
BOUNDED_SURFACE()
B_SPLINE_SURFACE(2,2,((#1733,#1734,#1735),(#1736,#1737,#1738),(#1739,#1740,
#1741)),.UNSPECIFIED.,.F.,.F.,.F.)
B_SPLINE_SURFACE_WITH_KNOTS((3,3),(3,3),(-1.57079751611626,-0.0325539817465553),
(-3.14159265358979,-1.5707963267949),.UNSPECIFIED.)
GEOMETRIC_REPRESENTATION_ITEM()
RATIONAL_B_SPLINE_SURFACE(((1.,0.707106781186548,1.),(0.718521761483017,
0.508071609974744,0.718521761483017),(1.,0.707106781186548,1.)))
REPRESENTATION_ITEM('')
SURFACE()
);
#17=(
BOUNDED_SURFACE()
B_SPLINE_SURFACE(2,2,((#1745,#1746,#1747),(#1748,#1749,#1750),(#1751,#1752,
#1753)),.UNSPECIFIED.,.F.,.F.,.F.)
B_SPLINE_SURFACE_WITH_KNOTS((3,3),(3,3),(-1.5707963267949,-0.0325539754042396),
(1.57079632679472,3.14159265358979),.UNSPECIFIED.)
GEOMETRIC_REPRESENTATION_ITEM()
RATIONAL_B_SPLINE_SURFACE(((1.,0.707106781186483,1.),(0.71852217286651,
0.508071900866755,0.71852217286651),(1.,0.707106781186483,1.)))
REPRESENTATION_ITEM('')
SURFACE()
);
#18=(
BOUNDED_SURFACE()
B_SPLINE_SURFACE(2,2,((#1757,#1758,#1759),(#1760,#1761,#1762),(#1763,#1764,
#1765)),.UNSPECIFIED.,.F.,.F.,.F.)
B_SPLINE_SURFACE_WITH_KNOTS((3,3),(3,3),(-1.57079732158648,-0.032553975403873),
(0.,1.5707963267949),.UNSPECIFIED.)
GEOMETRIC_REPRESENTATION_ITEM()
RATIONAL_B_SPLINE_SURFACE(((1.,0.707106781186548,1.),(0.718521826925506,
0.508071656249572,0.718521826925506),(1.,0.707106781186548,1.)))
REPRESENTATION_ITEM('')
SURFACE()
);
#19=CONICAL_SURFACE('',#1094,2.1,0.0325540268050259);
#20=CONICAL_SURFACE('',#1098,2.1,0.0325540268050259);
#21=CONICAL_SURFACE('',#1102,2.1,0.0325540268050259);
#22=CONICAL_SURFACE('',#1129,2.1,0.0325540268050259);
#23=CYLINDRICAL_SURFACE('',#1086,4.1);
#24=CYLINDRICAL_SURFACE('',#1090,4.1);
#25=CYLINDRICAL_SURFACE('',#1109,1.5);
#26=CYLINDRICAL_SURFACE('',#1112,1.5);
#27=CYLINDRICAL_SURFACE('',#1115,1.5);
#28=CYLINDRICAL_SURFACE('',#1118,1.5);
#29=CYLINDRICAL_SURFACE('',#1119,4.1);
#30=CYLINDRICAL_SURFACE('',#1124,4.1);
#31=FACE_BOUND('',#218,.T.);
#32=FACE_BOUND('',#219,.T.);
#33=FACE_BOUND('',#220,.T.);
#34=FACE_BOUND('',#221,.T.);
#35=FACE_BOUND('',#222,.T.);
#36=FACE_BOUND('',#223,.T.);
#37=FACE_BOUND('',#224,.T.);
#38=FACE_BOUND('',#225,.T.);
#39=FACE_BOUND('',#226,.T.);
#40=FACE_BOUND('',#227,.T.);
#41=FACE_BOUND('',#228,.T.);
#42=FACE_BOUND('',#229,.T.);
#43=FACE_BOUND('',#230,.T.);
#44=FACE_BOUND('',#231,.T.);
#45=FACE_BOUND('',#232,.T.);
#46=FACE_BOUND('',#233,.T.);
#47=FACE_BOUND('',#234,.T.);
#48=FACE_BOUND('',#235,.T.);
#49=FACE_BOUND('',#236,.T.);
#50=FACE_BOUND('',#237,.T.);
#51=FACE_BOUND('',#238,.T.);
#52=FACE_BOUND('',#302,.T.);
#53=LINE('',#1492,#89);
#54=LINE('',#1496,#90);
#55=LINE('',#1500,#91);
#56=LINE('',#1504,#92);
#57=LINE('',#1649,#93);
#58=LINE('',#1651,#94);
#59=LINE('',#1653,#95);
#60=LINE('',#1654,#96);
#61=LINE('',#1659,#97);
#62=LINE('',#1663,#98);
#63=LINE('',#1665,#99);
#64=LINE('',#1666,#100);
#65=LINE('',#1671,#101);
#66=LINE('',#1675,#102);
#67=LINE('',#1677,#103);
#68=LINE('',#1678,#104);
#69=LINE('',#1684,#105);
#70=LINE('',#1687,#106);
#71=LINE('',#1691,#107);
#72=LINE('',#1692,#108);
#73=LINE('',#1693,#109);
#74=LINE('',#1697,#110);
#75=LINE('',#1703,#111);
#76=LINE('',#1704,#112);
#77=LINE('',#1705,#113);
#78=LINE('',#1709,#114);
#79=LINE('',#1715,#115);
#80=LINE('',#1716,#116);
#81=LINE('',#1717,#117);
#82=LINE('',#1768,#118);
#83=LINE('',#1773,#119);
#84=LINE('',#1777,#120);
#85=LINE('',#1782,#121);
#86=LINE('',#1784,#122);
#87=LINE('',#1786,#123);
#88=LINE('',#1790,#124);
#89=VECTOR('',#1145,1000.);
#90=VECTOR('',#1148,1000.);
#91=VECTOR('',#1151,1000.);
#92=VECTOR('',#1154,1000.);
#93=VECTOR('',#1359,1000.);
#94=VECTOR('',#1360,1000.);
#95=VECTOR('',#1361,1000.);
#96=VECTOR('',#1362,1000.);
#97=VECTOR('',#1367,1000.);
#98=VECTOR('',#1372,1000.);
#99=VECTOR('',#1373,1000.);
#100=VECTOR('',#1374,1000.);
#101=VECTOR('',#1379,1000.);
#102=VECTOR('',#1384,1000.);
#103=VECTOR('',#1385,1000.);
#104=VECTOR('',#1386,1000.);
#105=VECTOR('',#1391,1000.);
#106=VECTOR('',#1394,1000.);
#107=VECTOR('',#1397,1000.);
#108=VECTOR('',#1398,1000.);
#109=VECTOR('',#1399,1000.);
#110=VECTOR('',#1402,1000.);
#111=VECTOR('',#1409,1000.);
#112=VECTOR('',#1410,1000.);
#113=VECTOR('',#1411,1000.);
#114=VECTOR('',#1414,1000.);
#115=VECTOR('',#1421,1000.);
#116=VECTOR('',#1422,1000.);
#117=VECTOR('',#1423,1000.);
#118=VECTOR('',#1450,1000.);
#119=VECTOR('',#1455,1000.);
#120=VECTOR('',#1460,1000.);
#121=VECTOR('',#1467,1000.);
#122=VECTOR('',#1470,1000.);
#123=VECTOR('',#1471,1000.);
#124=VECTOR('',#1478,1000.);
#125=TOROIDAL_SURFACE('',#977,1.76515307716505,0.75);
#126=TOROIDAL_SURFACE('',#1007,1.76515307716505,0.75);
#127=TOROIDAL_SURFACE('',#1011,1.76515307716505,0.75);
#128=TOROIDAL_SURFACE('',#1015,1.76515307716505,0.75);
#129=TOROIDAL_SURFACE('',#1019,1.76515307716505,0.75);
#130=TOROIDAL_SURFACE('',#1023,1.76515307716505,0.75);
#131=TOROIDAL_SURFACE('',#1027,1.76515307716505,0.75);
#132=TOROIDAL_SURFACE('',#1031,1.76515307716505,0.75);
#133=TOROIDAL_SURFACE('',#1035,1.76515307716505,0.75);
#134=TOROIDAL_SURFACE('',#1039,1.76515307716505,0.75);
#135=TOROIDAL_SURFACE('',#1043,1.76515307716505,0.75);
#136=TOROIDAL_SURFACE('',#1047,1.76515307716505,0.75);
#137=TOROIDAL_SURFACE('',#1051,1.76515307716505,0.75);
#138=TOROIDAL_SURFACE('',#1055,1.76515307716505,0.75);
#139=TOROIDAL_SURFACE('',#1059,1.76515307716505,0.75);
#140=TOROIDAL_SURFACE('',#1063,1.76515307716505,0.75);
#141=TOROIDAL_SURFACE('',#1067,1.76515307716505,0.75);
#142=TOROIDAL_SURFACE('',#1071,1.76515307716505,0.75);
#143=TOROIDAL_SURFACE('',#1075,1.76515307716505,0.75);
#144=TOROIDAL_SURFACE('',#1079,1.76515307716505,0.75);
#145=TOROIDAL_SURFACE('',#1083,1.76515307716505,0.75);
#146=FACE_OUTER_BOUND('',#215,.T.);
#147=FACE_OUTER_BOUND('',#216,.T.);
#148=FACE_OUTER_BOUND('',#217,.T.);
#149=FACE_OUTER_BOUND('',#239,.T.);
#150=FACE_OUTER_BOUND('',#240,.T.);
#151=FACE_OUTER_BOUND('',#241,.T.);
#152=FACE_OUTER_BOUND('',#242,.T.);
#153=FACE_OUTER_BOUND('',#243,.T.);
#154=FACE_OUTER_BOUND('',#244,.T.);
#155=FACE_OUTER_BOUND('',#245,.T.);
#156=FACE_OUTER_BOUND('',#246,.T.);
#157=FACE_OUTER_BOUND('',#247,.T.);
#158=FACE_OUTER_BOUND('',#248,.T.);
#159=FACE_OUTER_BOUND('',#249,.T.);
#160=FACE_OUTER_BOUND('',#250,.T.);
#161=FACE_OUTER_BOUND('',#251,.T.);
#162=FACE_OUTER_BOUND('',#252,.T.);
#163=FACE_OUTER_BOUND('',#253,.T.);
#164=FACE_OUTER_BOUND('',#254,.T.);
#165=FACE_OUTER_BOUND('',#255,.T.);
#166=FACE_OUTER_BOUND('',#256,.T.);
#167=FACE_OUTER_BOUND('',#257,.T.);
#168=FACE_OUTER_BOUND('',#258,.T.);
#169=FACE_OUTER_BOUND('',#259,.T.);
#170=FACE_OUTER_BOUND('',#260,.T.);
#171=FACE_OUTER_BOUND('',#261,.T.);
#172=FACE_OUTER_BOUND('',#262,.T.);
#173=FACE_OUTER_BOUND('',#263,.T.);
#174=FACE_OUTER_BOUND('',#264,.T.);
#175=FACE_OUTER_BOUND('',#265,.T.);
#176=FACE_OUTER_BOUND('',#266,.T.);
#177=FACE_OUTER_BOUND('',#267,.T.);
#178=FACE_OUTER_BOUND('',#268,.T.);
#179=FACE_OUTER_BOUND('',#269,.T.);
#180=FACE_OUTER_BOUND('',#270,.T.);
#181=FACE_OUTER_BOUND('',#271,.T.);
#182=FACE_OUTER_BOUND('',#272,.T.);
#183=FACE_OUTER_BOUND('',#273,.T.);
#184=FACE_OUTER_BOUND('',#274,.T.);
#185=FACE_OUTER_BOUND('',#275,.T.);
#186=FACE_OUTER_BOUND('',#276,.T.);
#187=FACE_OUTER_BOUND('',#277,.T.);
#188=FACE_OUTER_BOUND('',#278,.T.);
#189=FACE_OUTER_BOUND('',#279,.T.);
#190=FACE_OUTER_BOUND('',#280,.T.);
#191=FACE_OUTER_BOUND('',#281,.T.);
#192=FACE_OUTER_BOUND('',#282,.T.);
#193=FACE_OUTER_BOUND('',#283,.T.);
#194=FACE_OUTER_BOUND('',#284,.T.);
#195=FACE_OUTER_BOUND('',#285,.T.);
#196=FACE_OUTER_BOUND('',#286,.T.);
#197=FACE_OUTER_BOUND('',#287,.T.);
#198=FACE_OUTER_BOUND('',#288,.T.);
#199=FACE_OUTER_BOUND('',#289,.T.);
#200=FACE_OUTER_BOUND('',#290,.T.);
#201=FACE_OUTER_BOUND('',#291,.T.);
#202=FACE_OUTER_BOUND('',#292,.T.);
#203=FACE_OUTER_BOUND('',#293,.T.);
#204=FACE_OUTER_BOUND('',#294,.T.);
#205=FACE_OUTER_BOUND('',#295,.T.);
#206=FACE_OUTER_BOUND('',#296,.T.);
#207=FACE_OUTER_BOUND('',#297,.T.);
#208=FACE_OUTER_BOUND('',#298,.T.);
#209=FACE_OUTER_BOUND('',#299,.T.);
#210=FACE_OUTER_BOUND('',#300,.T.);
#211=FACE_OUTER_BOUND('',#301,.T.);
#212=FACE_OUTER_BOUND('',#303,.T.);
#213=FACE_OUTER_BOUND('',#304,.T.);
#214=FACE_OUTER_BOUND('',#305,.T.);
#215=EDGE_LOOP('',(#606));
#216=EDGE_LOOP('',(#607,#608,#609,#610));
#217=EDGE_LOOP('',(#611,#612,#613,#614,#615,#616,#617,#618));
#218=EDGE_LOOP('',(#619));
#219=EDGE_LOOP('',(#620));
#220=EDGE_LOOP('',(#621));
#221=EDGE_LOOP('',(#622));
#222=EDGE_LOOP('',(#623));
#223=EDGE_LOOP('',(#624));
#224=EDGE_LOOP('',(#625));
#225=EDGE_LOOP('',(#626));
#226=EDGE_LOOP('',(#627));
#227=EDGE_LOOP('',(#628));
#228=EDGE_LOOP('',(#629));
#229=EDGE_LOOP('',(#630));
#230=EDGE_LOOP('',(#631));
#231=EDGE_LOOP('',(#632));
#232=EDGE_LOOP('',(#633));
#233=EDGE_LOOP('',(#634));
#234=EDGE_LOOP('',(#635));
#235=EDGE_LOOP('',(#636));
#236=EDGE_LOOP('',(#637));
#237=EDGE_LOOP('',(#638));
#238=EDGE_LOOP('',(#639));
#239=EDGE_LOOP('',(#640));
#240=EDGE_LOOP('',(#641,#642,#643,#644));
#241=EDGE_LOOP('',(#645));
#242=EDGE_LOOP('',(#646,#647,#648,#649));
#243=EDGE_LOOP('',(#650));
#244=EDGE_LOOP('',(#651,#652,#653,#654));
#245=EDGE_LOOP('',(#655));
#246=EDGE_LOOP('',(#656,#657,#658,#659));
#247=EDGE_LOOP('',(#660));
#248=EDGE_LOOP('',(#661,#662,#663,#664));
#249=EDGE_LOOP('',(#665));
#250=EDGE_LOOP('',(#666,#667,#668,#669));
#251=EDGE_LOOP('',(#670));
#252=EDGE_LOOP('',(#671,#672,#673,#674));
#253=EDGE_LOOP('',(#675));
#254=EDGE_LOOP('',(#676,#677,#678,#679));
#255=EDGE_LOOP('',(#680));
#256=EDGE_LOOP('',(#681,#682,#683,#684));
#257=EDGE_LOOP('',(#685));
#258=EDGE_LOOP('',(#686,#687,#688,#689));
#259=EDGE_LOOP('',(#690));
#260=EDGE_LOOP('',(#691,#692,#693,#694));
#261=EDGE_LOOP('',(#695));
#262=EDGE_LOOP('',(#696,#697,#698,#699));
#263=EDGE_LOOP('',(#700));
#264=EDGE_LOOP('',(#701,#702,#703,#704));
#265=EDGE_LOOP('',(#705));
#266=EDGE_LOOP('',(#706,#707,#708,#709));
#267=EDGE_LOOP('',(#710));
#268=EDGE_LOOP('',(#711,#712,#713,#714));
#269=EDGE_LOOP('',(#715));
#270=EDGE_LOOP('',(#716,#717,#718,#719));
#271=EDGE_LOOP('',(#720));
#272=EDGE_LOOP('',(#721,#722,#723,#724));
#273=EDGE_LOOP('',(#725));
#274=EDGE_LOOP('',(#726,#727,#728,#729));
#275=EDGE_LOOP('',(#730));
#276=EDGE_LOOP('',(#731,#732,#733,#734));
#277=EDGE_LOOP('',(#735));
#278=EDGE_LOOP('',(#736,#737,#738,#739));
#279=EDGE_LOOP('',(#740,#741,#742,#743));
#280=EDGE_LOOP('',(#744,#745,#746,#747));
#281=EDGE_LOOP('',(#748,#749,#750,#751));
#282=EDGE_LOOP('',(#752,#753,#754,#755));
#283=EDGE_LOOP('',(#756,#757,#758,#759));
#284=EDGE_LOOP('',(#760,#761,#762,#763));
#285=EDGE_LOOP('',(#764,#765,#766,#767));
#286=EDGE_LOOP('',(#768,#769,#770,#771));
#287=EDGE_LOOP('',(#772,#773,#774,#775));
#288=EDGE_LOOP('',(#776,#777,#778,#779));
#289=EDGE_LOOP('',(#780,#781,#782,#783));
#290=EDGE_LOOP('',(#784,#785,#786,#787));
#291=EDGE_LOOP('',(#788,#789,#790,#791));
#292=EDGE_LOOP('',(#792,#793,#794,#795));
#293=EDGE_LOOP('',(#796,#797,#798,#799));
#294=EDGE_LOOP('',(#800,#801,#802,#803));
#295=EDGE_LOOP('',(#804,#805,#806,#807));
#296=EDGE_LOOP('',(#808,#809,#810,#811));
#297=EDGE_LOOP('',(#812,#813,#814,#815));
#298=EDGE_LOOP('',(#816,#817,#818,#819));
#299=EDGE_LOOP('',(#820,#821,#822,#823,#824,#825,#826,#827));
#300=EDGE_LOOP('',(#828,#829,#830,#831));
#301=EDGE_LOOP('',(#832,#833,#834,#835,#836,#837,#838,#839));
#302=EDGE_LOOP('',(#840,#841,#842,#843,#844,#845,#846,#847));
#303=EDGE_LOOP('',(#848,#849,#850,#851));
#304=EDGE_LOOP('',(#852,#853,#854,#855));
#305=EDGE_LOOP('',(#856,#857,#858,#859));
#306=CIRCLE('',#976,1.76515307716505);
#307=CIRCLE('',#978,2.49999999999997);
#308=CIRCLE('',#979,0.75);
#309=CIRCLE('',#981,0.550360096565144);
#310=CIRCLE('',#982,0.550360096565144);
#311=CIRCLE('',#983,0.550360096565144);
#312=CIRCLE('',#984,0.550360096565144);
#313=CIRCLE('',#985,2.49999999999997);
#314=CIRCLE('',#986,2.49999999999997);
#315=CIRCLE('',#987,2.49999999999997);
#316=CIRCLE('',#988,2.49999999999997);
#317=CIRCLE('',#989,2.49999999999997);
#318=CIRCLE('',#990,2.49999999999997);
#319=CIRCLE('',#991,2.49999999999997);
#320=CIRCLE('',#992,2.49999999999997);
#321=CIRCLE('',#993,2.49999999999997);
#322=CIRCLE('',#994,2.49999999999997);
#323=CIRCLE('',#995,2.49999999999997);
#324=CIRCLE('',#996,2.49999999999997);
#325=CIRCLE('',#997,2.49999999999997);
#326=CIRCLE('',#998,2.49999999999997);
#327=CIRCLE('',#999,2.49999999999997);
#328=CIRCLE('',#1000,2.49999999999997);
#329=CIRCLE('',#1001,2.49999999999997);
#330=CIRCLE('',#1002,2.49999999999997);
#331=CIRCLE('',#1003,2.49999999999997);
#332=CIRCLE('',#1004,2.49999999999997);
#333=CIRCLE('',#1006,1.76515307716505);
#334=CIRCLE('',#1008,0.75);
#335=CIRCLE('',#1010,1.76515307716505);
#336=CIRCLE('',#1012,0.75);
#337=CIRCLE('',#1014,1.76515307716505);
#338=CIRCLE('',#1016,0.75);
#339=CIRCLE('',#1018,1.76515307716505);
#340=CIRCLE('',#1020,0.75);
#341=CIRCLE('',#1022,1.76515307716505);
#342=CIRCLE('',#1024,0.75);
#343=CIRCLE('',#1026,1.76515307716505);
#344=CIRCLE('',#1028,0.75);
#345=CIRCLE('',#1030,1.76515307716505);
#346=CIRCLE('',#1032,0.75);
#347=CIRCLE('',#1034,1.76515307716505);
#348=CIRCLE('',#1036,0.75);
#349=CIRCLE('',#1038,1.76515307716505);
#350=CIRCLE('',#1040,0.75);
#351=CIRCLE('',#1042,1.76515307716505);
#352=CIRCLE('',#1044,0.75);
#353=CIRCLE('',#1046,1.76515307716505);
#354=CIRCLE('',#1048,0.75);
#355=CIRCLE('',#1050,1.76515307716505);
#356=CIRCLE('',#1052,0.75);
#357=CIRCLE('',#1054,1.76515307716505);
#358=CIRCLE('',#1056,0.75);
#359=CIRCLE('',#1058,1.76515307716505);
#360=CIRCLE('',#1060,0.75);
#361=CIRCLE('',#1062,1.76515307716505);
#362=CIRCLE('',#1064,0.75);
#363=CIRCLE('',#1066,1.76515307716505);
#364=CIRCLE('',#1068,0.75);
#365=CIRCLE('',#1070,1.76515307716505);
#366=CIRCLE('',#1072,0.75);
#367=CIRCLE('',#1074,1.76515307716505);
#368=CIRCLE('',#1076,0.75);
#369=CIRCLE('',#1078,1.76515307716505);
#370=CIRCLE('',#1080,0.75);
#371=CIRCLE('',#1082,1.76515307716505);
#372=CIRCLE('',#1084,0.75);
#373=CIRCLE('',#1087,4.1);
#374=CIRCLE('',#1088,4.1);
#375=CIRCLE('',#1091,4.1);
#376=CIRCLE('',#1092,4.1);
#377=CIRCLE('',#1095,2.04956534577009);
#378=CIRCLE('',#1096,2.10000356850805);
#379=CIRCLE('',#1099,2.04956534546044);
#380=CIRCLE('',#1100,2.10000356850805);
#381=CIRCLE('',#1103,2.04956534137034);
#382=CIRCLE('',#1104,2.10000356850805);
#383=CIRCLE('',#1106,1.5);
#384=CIRCLE('',#1107,1.5);
#385=CIRCLE('',#1108,2.04956177695239);
#386=CIRCLE('',#1110,1.5);
#387=CIRCLE('',#1111,1.5);
#388=CIRCLE('',#1113,1.5);
#389=CIRCLE('',#1114,1.5);
#390=CIRCLE('',#1116,1.5);
#391=CIRCLE('',#1117,1.5);
#392=CIRCLE('',#1120,4.1);
#393=CIRCLE('',#1121,4.1);
#394=CIRCLE('',#1123,4.1);
#395=CIRCLE('',#1125,4.1);
#396=CIRCLE('',#1127,2.10000356850805);
#397=VERTEX_POINT('',#1483);
#398=VERTEX_POINT('',#1486);
#399=VERTEX_POINT('',#1490);
#400=VERTEX_POINT('',#1491);
#401=VERTEX_POINT('',#1493);
#402=VERTEX_POINT('',#1495);
#403=VERTEX_POINT('',#1497);
#404=VERTEX_POINT('',#1499);
#405=VERTEX_POINT('',#1501);
#406=VERTEX_POINT('',#1503);
#407=VERTEX_POINT('',#1506);
#408=VERTEX_POINT('',#1508);
#409=VERTEX_POINT('',#1510);
#410=VERTEX_POINT('',#1512);
#411=VERTEX_POINT('',#1514);
#412=VERTEX_POINT('',#1516);
#413=VERTEX_POINT('',#1518);
#414=VERTEX_POINT('',#1520);
#415=VERTEX_POINT('',#1522);
#416=VERTEX_POINT('',#1524);
#417=VERTEX_POINT('',#1526);
#418=VERTEX_POINT('',#1528);
#419=VERTEX_POINT('',#1530);
#420=VERTEX_POINT('',#1532);
#421=VERTEX_POINT('',#1534);
#422=VERTEX_POINT('',#1536);
#423=VERTEX_POINT('',#1538);
#424=VERTEX_POINT('',#1540);
#425=VERTEX_POINT('',#1542);
#426=VERTEX_POINT('',#1544);
#427=VERTEX_POINT('',#1547);
#428=VERTEX_POINT('',#1552);
#429=VERTEX_POINT('',#1557);
#430=VERTEX_POINT('',#1562);
#431=VERTEX_POINT('',#1567);
#432=VERTEX_POINT('',#1572);
#433=VERTEX_POINT('',#1577);
#434=VERTEX_POINT('',#1582);
#435=VERTEX_POINT('',#1587);
#436=VERTEX_POINT('',#1592);
#437=VERTEX_POINT('',#1597);
#438=VERTEX_POINT('',#1602);
#439=VERTEX_POINT('',#1607);
#440=VERTEX_POINT('',#1612);
#441=VERTEX_POINT('',#1617);
#442=VERTEX_POINT('',#1622);
#443=VERTEX_POINT('',#1627);
#444=VERTEX_POINT('',#1632);
#445=VERTEX_POINT('',#1637);
#446=VERTEX_POINT('',#1642);
#447=VERTEX_POINT('',#1647);
#448=VERTEX_POINT('',#1648);
#449=VERTEX_POINT('',#1650);
#450=VERTEX_POINT('',#1652);
#451=VERTEX_POINT('',#1656);
#452=VERTEX_POINT('',#1658);
#453=VERTEX_POINT('',#1662);
#454=VERTEX_POINT('',#1664);
#455=VERTEX_POINT('',#1668);
#456=VERTEX_POINT('',#1670);
#457=VERTEX_POINT('',#1674);
#458=VERTEX_POINT('',#1676);
#459=VERTEX_POINT('',#1680);
#460=VERTEX_POINT('',#1681);
#461=VERTEX_POINT('',#1683);
#462=VERTEX_POINT('',#1685);
#463=VERTEX_POINT('',#1689);
#464=VERTEX_POINT('',#1690);
#465=VERTEX_POINT('',#1695);
#466=VERTEX_POINT('',#1696);
#467=VERTEX_POINT('',#1701);
#468=VERTEX_POINT('',#1702);
#469=VERTEX_POINT('',#1707);
#470=VERTEX_POINT('',#1708);
#471=VERTEX_POINT('',#1713);
#472=VERTEX_POINT('',#1714);
#473=VERTEX_POINT('',#1727);
#474=VERTEX_POINT('',#1770);
#475=VERTEX_POINT('',#1772);
#476=VERTEX_POINT('',#1776);
#477=VERTEX_POINT('',#1780);
#478=VERTEX_POINT('',#1785);
#479=EDGE_CURVE('',#397,#397,#306,.T.);
#480=EDGE_CURVE('',#398,#398,#307,.F.);
#481=EDGE_CURVE('',#398,#397,#308,.T.);
#482=EDGE_CURVE('',#399,#400,#53,.T.);
#483=EDGE_CURVE('',#400,#401,#309,.T.);
#484=EDGE_CURVE('',#401,#402,#54,.T.);
#485=EDGE_CURVE('',#402,#403,#310,.T.);
#486=EDGE_CURVE('',#403,#404,#55,.T.);
#487=EDGE_CURVE('',#404,#405,#311,.T.);
#488=EDGE_CURVE('',#405,#406,#56,.T.);
#489=EDGE_CURVE('',#406,#399,#312,.T.);
#490=EDGE_CURVE('',#407,#407,#313,.F.);
#491=EDGE_CURVE('',#408,#408,#314,.F.);
#492=EDGE_CURVE('',#409,#409,#315,.F.);
#493=EDGE_CURVE('',#410,#410,#316,.F.);
#494=EDGE_CURVE('',#411,#411,#317,.F.);
#495=EDGE_CURVE('',#412,#412,#318,.F.);
#496=EDGE_CURVE('',#413,#413,#319,.F.);
#497=EDGE_CURVE('',#414,#414,#320,.F.);
#498=EDGE_CURVE('',#415,#415,#321,.F.);
#499=EDGE_CURVE('',#416,#416,#322,.F.);
#500=EDGE_CURVE('',#417,#417,#323,.F.);
#501=EDGE_CURVE('',#418,#418,#324,.F.);
#502=EDGE_CURVE('',#419,#419,#325,.F.);
#503=EDGE_CURVE('',#420,#420,#326,.F.);
#504=EDGE_CURVE('',#421,#421,#327,.F.);
#505=EDGE_CURVE('',#422,#422,#328,.F.);
#506=EDGE_CURVE('',#423,#423,#329,.F.);
#507=EDGE_CURVE('',#424,#424,#330,.F.);
#508=EDGE_CURVE('',#425,#425,#331,.F.);
#509=EDGE_CURVE('',#426,#426,#332,.F.);
#510=EDGE_CURVE('',#427,#427,#333,.T.);
#511=EDGE_CURVE('',#417,#427,#334,.T.);
#512=EDGE_CURVE('',#428,#428,#335,.T.);
#513=EDGE_CURVE('',#416,#428,#336,.T.);
#514=EDGE_CURVE('',#429,#429,#337,.T.);
#515=EDGE_CURVE('',#418,#429,#338,.T.);
#516=EDGE_CURVE('',#430,#430,#339,.T.);
#517=EDGE_CURVE('',#415,#430,#340,.T.);
#518=EDGE_CURVE('',#431,#431,#341,.T.);
#519=EDGE_CURVE('',#419,#431,#342,.T.);
#520=EDGE_CURVE('',#432,#432,#343,.T.);
#521=EDGE_CURVE('',#414,#432,#344,.T.);
#522=EDGE_CURVE('',#433,#433,#345,.T.);
#523=EDGE_CURVE('',#420,#433,#346,.T.);
#524=EDGE_CURVE('',#434,#434,#347,.T.);
#525=EDGE_CURVE('',#413,#434,#348,.T.);
#526=EDGE_CURVE('',#435,#435,#349,.T.);
#527=EDGE_CURVE('',#421,#435,#350,.T.);
#528=EDGE_CURVE('',#436,#436,#351,.T.);
#529=EDGE_CURVE('',#412,#436,#352,.T.);
#530=EDGE_CURVE('',#437,#437,#353,.T.);
#531=EDGE_CURVE('',#422,#437,#354,.T.);
#532=EDGE_CURVE('',#438,#438,#355,.T.);
#533=EDGE_CURVE('',#411,#438,#356,.T.);
#534=EDGE_CURVE('',#439,#439,#357,.T.);
#535=EDGE_CURVE('',#423,#439,#358,.T.);
#536=EDGE_CURVE('',#440,#440,#359,.T.);
#537=EDGE_CURVE('',#410,#440,#360,.T.);
#538=EDGE_CURVE('',#441,#441,#361,.T.);
#539=EDGE_CURVE('',#424,#441,#362,.T.);
#540=EDGE_CURVE('',#442,#442,#363,.T.);
#541=EDGE_CURVE('',#409,#442,#364,.T.);
#542=EDGE_CURVE('',#443,#443,#365,.T.);
#543=EDGE_CURVE('',#425,#443,#366,.T.);
#544=EDGE_CURVE('',#444,#444,#367,.T.);
#545=EDGE_CURVE('',#408,#444,#368,.T.);
#546=EDGE_CURVE('',#445,#445,#369,.T.);
#547=EDGE_CURVE('',#426,#445,#370,.T.);
#548=EDGE_CURVE('',#446,#446,#371,.T.);
#549=EDGE_CURVE('',#407,#446,#372,.T.);
#550=EDGE_CURVE('',#447,#448,#57,.T.);
#551=EDGE_CURVE('',#448,#449,#58,.F.);
#552=EDGE_CURVE('',#450,#449,#59,.T.);
#553=EDGE_CURVE('',#450,#447,#60,.T.);
#554=EDGE_CURVE('',#451,#450,#373,.T.);
#555=EDGE_CURVE('',#452,#451,#61,.F.);
#556=EDGE_CURVE('',#447,#452,#374,.F.);
#557=EDGE_CURVE('',#453,#452,#62,.T.);
#558=EDGE_CURVE('',#454,#451,#63,.T.);
#559=EDGE_CURVE('',#454,#453,#64,.T.);
#560=EDGE_CURVE('',#455,#454,#375,.T.);
#561=EDGE_CURVE('',#456,#455,#65,.F.);
#562=EDGE_CURVE('',#453,#456,#376,.F.);
#563=EDGE_CURVE('',#457,#455,#66,.T.);
#564=EDGE_CURVE('',#457,#458,#67,.T.);
#565=EDGE_CURVE('',#458,#456,#68,.T.);
#566=EDGE_CURVE('',#459,#460,#377,.T.);
#567=EDGE_CURVE('',#460,#461,#69,.T.);
#568=EDGE_CURVE('',#462,#461,#378,.F.);
#569=EDGE_CURVE('',#459,#462,#70,.T.);
#570=EDGE_CURVE('',#463,#464,#71,.F.);
#571=EDGE_CURVE('',#464,#459,#72,.F.);
#572=EDGE_CURVE('',#462,#463,#73,.T.);
#573=EDGE_CURVE('',#465,#466,#74,.T.);
#574=EDGE_CURVE('',#465,#464,#379,.T.);
#575=EDGE_CURVE('',#466,#463,#380,.F.);
#576=EDGE_CURVE('',#467,#468,#75,.F.);
#577=EDGE_CURVE('',#468,#465,#76,.F.);
#578=EDGE_CURVE('',#466,#467,#77,.T.);
#579=EDGE_CURVE('',#469,#470,#78,.T.);
#580=EDGE_CURVE('',#469,#468,#381,.T.);
#581=EDGE_CURVE('',#470,#467,#382,.F.);
#582=EDGE_CURVE('',#471,#472,#79,.F.);
#583=EDGE_CURVE('',#472,#469,#80,.F.);
#584=EDGE_CURVE('',#470,#471,#81,.T.);
#585=EDGE_CURVE('',#473,#399,#383,.T.);
#586=EDGE_CURVE('',#472,#406,#384,.F.);
#587=EDGE_CURVE('',#473,#472,#385,.T.);
#588=EDGE_CURVE('',#405,#469,#386,.F.);
#589=EDGE_CURVE('',#404,#468,#387,.T.);
#590=EDGE_CURVE('',#403,#465,#388,.F.);
#591=EDGE_CURVE('',#402,#464,#389,.T.);
#592=EDGE_CURVE('',#459,#401,#390,.T.);
#593=EDGE_CURVE('',#460,#400,#391,.F.);
#594=EDGE_CURVE('',#460,#473,#82,.F.);
#595=EDGE_CURVE('',#474,#457,#392,.T.);
#596=EDGE_CURVE('',#475,#474,#83,.F.);
#597=EDGE_CURVE('',#458,#475,#393,.F.);
#598=EDGE_CURVE('',#476,#475,#84,.T.);
#599=EDGE_CURVE('',#476,#448,#394,.F.);
#600=EDGE_CURVE('',#449,#477,#395,.T.);
#601=EDGE_CURVE('',#477,#476,#85,.T.);
#602=EDGE_CURVE('',#477,#474,#86,.T.);
#603=EDGE_CURVE('',#478,#461,#87,.T.);
#604=EDGE_CURVE('',#478,#471,#396,.F.);
#605=EDGE_CURVE('',#473,#478,#88,.T.);
#606=ORIENTED_EDGE('',*,*,#479,.F.);
#607=ORIENTED_EDGE('',*,*,#480,.F.);
#608=ORIENTED_EDGE('',*,*,#481,.T.);
#609=ORIENTED_EDGE('',*,*,#479,.T.);
#610=ORIENTED_EDGE('',*,*,#481,.F.);
#611=ORIENTED_EDGE('',*,*,#482,.T.);
#612=ORIENTED_EDGE('',*,*,#483,.T.);
#613=ORIENTED_EDGE('',*,*,#484,.T.);
#614=ORIENTED_EDGE('',*,*,#485,.T.);
#615=ORIENTED_EDGE('',*,*,#486,.T.);
#616=ORIENTED_EDGE('',*,*,#487,.T.);
#617=ORIENTED_EDGE('',*,*,#488,.T.);
#618=ORIENTED_EDGE('',*,*,#489,.T.);
#619=ORIENTED_EDGE('',*,*,#490,.T.);
#620=ORIENTED_EDGE('',*,*,#491,.T.);
#621=ORIENTED_EDGE('',*,*,#492,.T.);
#622=ORIENTED_EDGE('',*,*,#493,.T.);
#623=ORIENTED_EDGE('',*,*,#494,.T.);
#624=ORIENTED_EDGE('',*,*,#495,.T.);
#625=ORIENTED_EDGE('',*,*,#496,.T.);
#626=ORIENTED_EDGE('',*,*,#497,.T.);
#627=ORIENTED_EDGE('',*,*,#498,.T.);
#628=ORIENTED_EDGE('',*,*,#499,.T.);
#629=ORIENTED_EDGE('',*,*,#480,.T.);
#630=ORIENTED_EDGE('',*,*,#500,.T.);
#631=ORIENTED_EDGE('',*,*,#501,.T.);
#632=ORIENTED_EDGE('',*,*,#502,.T.);
#633=ORIENTED_EDGE('',*,*,#503,.T.);
#634=ORIENTED_EDGE('',*,*,#504,.T.);
#635=ORIENTED_EDGE('',*,*,#505,.T.);
#636=ORIENTED_EDGE('',*,*,#506,.T.);
#637=ORIENTED_EDGE('',*,*,#507,.T.);
#638=ORIENTED_EDGE('',*,*,#508,.T.);
#639=ORIENTED_EDGE('',*,*,#509,.T.);
#640=ORIENTED_EDGE('',*,*,#510,.F.);
#641=ORIENTED_EDGE('',*,*,#500,.F.);
#642=ORIENTED_EDGE('',*,*,#511,.T.);
#643=ORIENTED_EDGE('',*,*,#510,.T.);
#644=ORIENTED_EDGE('',*,*,#511,.F.);
#645=ORIENTED_EDGE('',*,*,#512,.F.);
#646=ORIENTED_EDGE('',*,*,#499,.F.);
#647=ORIENTED_EDGE('',*,*,#513,.T.);
#648=ORIENTED_EDGE('',*,*,#512,.T.);
#649=ORIENTED_EDGE('',*,*,#513,.F.);
#650=ORIENTED_EDGE('',*,*,#514,.F.);
#651=ORIENTED_EDGE('',*,*,#501,.F.);
#652=ORIENTED_EDGE('',*,*,#515,.T.);
#653=ORIENTED_EDGE('',*,*,#514,.T.);
#654=ORIENTED_EDGE('',*,*,#515,.F.);
#655=ORIENTED_EDGE('',*,*,#516,.F.);
#656=ORIENTED_EDGE('',*,*,#498,.F.);
#657=ORIENTED_EDGE('',*,*,#517,.T.);
#658=ORIENTED_EDGE('',*,*,#516,.T.);
#659=ORIENTED_EDGE('',*,*,#517,.F.);
#660=ORIENTED_EDGE('',*,*,#518,.F.);
#661=ORIENTED_EDGE('',*,*,#502,.F.);
#662=ORIENTED_EDGE('',*,*,#519,.T.);
#663=ORIENTED_EDGE('',*,*,#518,.T.);
#664=ORIENTED_EDGE('',*,*,#519,.F.);
#665=ORIENTED_EDGE('',*,*,#520,.F.);
#666=ORIENTED_EDGE('',*,*,#497,.F.);
#667=ORIENTED_EDGE('',*,*,#521,.T.);
#668=ORIENTED_EDGE('',*,*,#520,.T.);
#669=ORIENTED_EDGE('',*,*,#521,.F.);
#670=ORIENTED_EDGE('',*,*,#522,.F.);
#671=ORIENTED_EDGE('',*,*,#503,.F.);
#672=ORIENTED_EDGE('',*,*,#523,.T.);
#673=ORIENTED_EDGE('',*,*,#522,.T.);
#674=ORIENTED_EDGE('',*,*,#523,.F.);
#675=ORIENTED_EDGE('',*,*,#524,.F.);
#676=ORIENTED_EDGE('',*,*,#496,.F.);
#677=ORIENTED_EDGE('',*,*,#525,.T.);
#678=ORIENTED_EDGE('',*,*,#524,.T.);
#679=ORIENTED_EDGE('',*,*,#525,.F.);
#680=ORIENTED_EDGE('',*,*,#526,.F.);
#681=ORIENTED_EDGE('',*,*,#504,.F.);
#682=ORIENTED_EDGE('',*,*,#527,.T.);
#683=ORIENTED_EDGE('',*,*,#526,.T.);
#684=ORIENTED_EDGE('',*,*,#527,.F.);
#685=ORIENTED_EDGE('',*,*,#528,.F.);
#686=ORIENTED_EDGE('',*,*,#495,.F.);
#687=ORIENTED_EDGE('',*,*,#529,.T.);
#688=ORIENTED_EDGE('',*,*,#528,.T.);
#689=ORIENTED_EDGE('',*,*,#529,.F.);
#690=ORIENTED_EDGE('',*,*,#530,.F.);
#691=ORIENTED_EDGE('',*,*,#505,.F.);
#692=ORIENTED_EDGE('',*,*,#531,.T.);
#693=ORIENTED_EDGE('',*,*,#530,.T.);
#694=ORIENTED_EDGE('',*,*,#531,.F.);
#695=ORIENTED_EDGE('',*,*,#532,.F.);
#696=ORIENTED_EDGE('',*,*,#494,.F.);
#697=ORIENTED_EDGE('',*,*,#533,.T.);
#698=ORIENTED_EDGE('',*,*,#532,.T.);
#699=ORIENTED_EDGE('',*,*,#533,.F.);
#700=ORIENTED_EDGE('',*,*,#534,.F.);
#701=ORIENTED_EDGE('',*,*,#506,.F.);
#702=ORIENTED_EDGE('',*,*,#535,.T.);
#703=ORIENTED_EDGE('',*,*,#534,.T.);
#704=ORIENTED_EDGE('',*,*,#535,.F.);
#705=ORIENTED_EDGE('',*,*,#536,.F.);
#706=ORIENTED_EDGE('',*,*,#493,.F.);
#707=ORIENTED_EDGE('',*,*,#537,.T.);
#708=ORIENTED_EDGE('',*,*,#536,.T.);
#709=ORIENTED_EDGE('',*,*,#537,.F.);
#710=ORIENTED_EDGE('',*,*,#538,.F.);
#711=ORIENTED_EDGE('',*,*,#507,.F.);
#712=ORIENTED_EDGE('',*,*,#539,.T.);
#713=ORIENTED_EDGE('',*,*,#538,.T.);
#714=ORIENTED_EDGE('',*,*,#539,.F.);
#715=ORIENTED_EDGE('',*,*,#540,.F.);
#716=ORIENTED_EDGE('',*,*,#492,.F.);
#717=ORIENTED_EDGE('',*,*,#541,.T.);
#718=ORIENTED_EDGE('',*,*,#540,.T.);
#719=ORIENTED_EDGE('',*,*,#541,.F.);
#720=ORIENTED_EDGE('',*,*,#542,.F.);
#721=ORIENTED_EDGE('',*,*,#508,.F.);
#722=ORIENTED_EDGE('',*,*,#543,.T.);
#723=ORIENTED_EDGE('',*,*,#542,.T.);
#724=ORIENTED_EDGE('',*,*,#543,.F.);
#725=ORIENTED_EDGE('',*,*,#544,.F.);
#726=ORIENTED_EDGE('',*,*,#491,.F.);
#727=ORIENTED_EDGE('',*,*,#545,.T.);
#728=ORIENTED_EDGE('',*,*,#544,.T.);
#729=ORIENTED_EDGE('',*,*,#545,.F.);
#730=ORIENTED_EDGE('',*,*,#546,.F.);
#731=ORIENTED_EDGE('',*,*,#509,.F.);
#732=ORIENTED_EDGE('',*,*,#547,.T.);
#733=ORIENTED_EDGE('',*,*,#546,.T.);
#734=ORIENTED_EDGE('',*,*,#547,.F.);
#735=ORIENTED_EDGE('',*,*,#548,.F.);
#736=ORIENTED_EDGE('',*,*,#490,.F.);
#737=ORIENTED_EDGE('',*,*,#549,.T.);
#738=ORIENTED_EDGE('',*,*,#548,.T.);
#739=ORIENTED_EDGE('',*,*,#549,.F.);
#740=ORIENTED_EDGE('',*,*,#550,.T.);
#741=ORIENTED_EDGE('',*,*,#551,.T.);
#742=ORIENTED_EDGE('',*,*,#552,.F.);
#743=ORIENTED_EDGE('',*,*,#553,.T.);
#744=ORIENTED_EDGE('',*,*,#554,.F.);
#745=ORIENTED_EDGE('',*,*,#555,.F.);
#746=ORIENTED_EDGE('',*,*,#556,.F.);
#747=ORIENTED_EDGE('',*,*,#553,.F.);
#748=ORIENTED_EDGE('',*,*,#557,.T.);
#749=ORIENTED_EDGE('',*,*,#555,.T.);
#750=ORIENTED_EDGE('',*,*,#558,.F.);
#751=ORIENTED_EDGE('',*,*,#559,.T.);
#752=ORIENTED_EDGE('',*,*,#560,.F.);
#753=ORIENTED_EDGE('',*,*,#561,.F.);
#754=ORIENTED_EDGE('',*,*,#562,.F.);
#755=ORIENTED_EDGE('',*,*,#559,.F.);
#756=ORIENTED_EDGE('',*,*,#563,.F.);
#757=ORIENTED_EDGE('',*,*,#564,.T.);
#758=ORIENTED_EDGE('',*,*,#565,.T.);
#759=ORIENTED_EDGE('',*,*,#561,.T.);
#760=ORIENTED_EDGE('',*,*,#566,.T.);
#761=ORIENTED_EDGE('',*,*,#567,.T.);
#762=ORIENTED_EDGE('',*,*,#568,.F.);
#763=ORIENTED_EDGE('',*,*,#569,.F.);
#764=ORIENTED_EDGE('',*,*,#570,.T.);
#765=ORIENTED_EDGE('',*,*,#571,.T.);
#766=ORIENTED_EDGE('',*,*,#569,.T.);
#767=ORIENTED_EDGE('',*,*,#572,.T.);
#768=ORIENTED_EDGE('',*,*,#573,.F.);
#769=ORIENTED_EDGE('',*,*,#574,.T.);
#770=ORIENTED_EDGE('',*,*,#570,.F.);
#771=ORIENTED_EDGE('',*,*,#575,.F.);
#772=ORIENTED_EDGE('',*,*,#576,.T.);
#773=ORIENTED_EDGE('',*,*,#577,.T.);
#774=ORIENTED_EDGE('',*,*,#573,.T.);
#775=ORIENTED_EDGE('',*,*,#578,.T.);
#776=ORIENTED_EDGE('',*,*,#579,.F.);
#777=ORIENTED_EDGE('',*,*,#580,.T.);
#778=ORIENTED_EDGE('',*,*,#576,.F.);
#779=ORIENTED_EDGE('',*,*,#581,.F.);
#780=ORIENTED_EDGE('',*,*,#582,.T.);
#781=ORIENTED_EDGE('',*,*,#583,.T.);
#782=ORIENTED_EDGE('',*,*,#579,.T.);
#783=ORIENTED_EDGE('',*,*,#584,.T.);
#784=ORIENTED_EDGE('',*,*,#585,.T.);
#785=ORIENTED_EDGE('',*,*,#489,.F.);
#786=ORIENTED_EDGE('',*,*,#586,.F.);
#787=ORIENTED_EDGE('',*,*,#587,.F.);
#788=ORIENTED_EDGE('',*,*,#588,.T.);
#789=ORIENTED_EDGE('',*,*,#583,.F.);
#790=ORIENTED_EDGE('',*,*,#586,.T.);
#791=ORIENTED_EDGE('',*,*,#488,.F.);
#792=ORIENTED_EDGE('',*,*,#589,.T.);
#793=ORIENTED_EDGE('',*,*,#580,.F.);
#794=ORIENTED_EDGE('',*,*,#588,.F.);
#795=ORIENTED_EDGE('',*,*,#487,.F.);
#796=ORIENTED_EDGE('',*,*,#590,.T.);
#797=ORIENTED_EDGE('',*,*,#577,.F.);
#798=ORIENTED_EDGE('',*,*,#589,.F.);
#799=ORIENTED_EDGE('',*,*,#486,.F.);
#800=ORIENTED_EDGE('',*,*,#591,.T.);
#801=ORIENTED_EDGE('',*,*,#574,.F.);
#802=ORIENTED_EDGE('',*,*,#590,.F.);
#803=ORIENTED_EDGE('',*,*,#485,.F.);
#804=ORIENTED_EDGE('',*,*,#592,.F.);
#805=ORIENTED_EDGE('',*,*,#571,.F.);
#806=ORIENTED_EDGE('',*,*,#591,.F.);
#807=ORIENTED_EDGE('',*,*,#484,.F.);
#808=ORIENTED_EDGE('',*,*,#593,.F.);
#809=ORIENTED_EDGE('',*,*,#566,.F.);
#810=ORIENTED_EDGE('',*,*,#592,.T.);
#811=ORIENTED_EDGE('',*,*,#483,.F.);
#812=ORIENTED_EDGE('',*,*,#593,.T.);
#813=ORIENTED_EDGE('',*,*,#482,.F.);
#814=ORIENTED_EDGE('',*,*,#585,.F.);
#815=ORIENTED_EDGE('',*,*,#594,.F.);
#816=ORIENTED_EDGE('',*,*,#595,.F.);
#817=ORIENTED_EDGE('',*,*,#596,.F.);
#818=ORIENTED_EDGE('',*,*,#597,.F.);
#819=ORIENTED_EDGE('',*,*,#564,.F.);
#820=ORIENTED_EDGE('',*,*,#598,.F.);
#821=ORIENTED_EDGE('',*,*,#599,.T.);
#822=ORIENTED_EDGE('',*,*,#550,.F.);
#823=ORIENTED_EDGE('',*,*,#556,.T.);
#824=ORIENTED_EDGE('',*,*,#557,.F.);
#825=ORIENTED_EDGE('',*,*,#562,.T.);
#826=ORIENTED_EDGE('',*,*,#565,.F.);
#827=ORIENTED_EDGE('',*,*,#597,.T.);
#828=ORIENTED_EDGE('',*,*,#600,.F.);
#829=ORIENTED_EDGE('',*,*,#551,.F.);
#830=ORIENTED_EDGE('',*,*,#599,.F.);
#831=ORIENTED_EDGE('',*,*,#601,.F.);
#832=ORIENTED_EDGE('',*,*,#602,.T.);
#833=ORIENTED_EDGE('',*,*,#595,.T.);
#834=ORIENTED_EDGE('',*,*,#563,.T.);
#835=ORIENTED_EDGE('',*,*,#560,.T.);
#836=ORIENTED_EDGE('',*,*,#558,.T.);
#837=ORIENTED_EDGE('',*,*,#554,.T.);
#838=ORIENTED_EDGE('',*,*,#552,.T.);
#839=ORIENTED_EDGE('',*,*,#600,.T.);
#840=ORIENTED_EDGE('',*,*,#568,.T.);
#841=ORIENTED_EDGE('',*,*,#603,.F.);
#842=ORIENTED_EDGE('',*,*,#604,.T.);
#843=ORIENTED_EDGE('',*,*,#584,.F.);
#844=ORIENTED_EDGE('',*,*,#581,.T.);
#845=ORIENTED_EDGE('',*,*,#578,.F.);
#846=ORIENTED_EDGE('',*,*,#575,.T.);
#847=ORIENTED_EDGE('',*,*,#572,.F.);
#848=ORIENTED_EDGE('',*,*,#596,.T.);
#849=ORIENTED_EDGE('',*,*,#602,.F.);
#850=ORIENTED_EDGE('',*,*,#601,.T.);
#851=ORIENTED_EDGE('',*,*,#598,.T.);
#852=ORIENTED_EDGE('',*,*,#605,.F.);
#853=ORIENTED_EDGE('',*,*,#587,.T.);
#854=ORIENTED_EDGE('',*,*,#582,.F.);
#855=ORIENTED_EDGE('',*,*,#604,.F.);
#856=ORIENTED_EDGE('',*,*,#603,.T.);
#857=ORIENTED_EDGE('',*,*,#567,.F.);
#858=ORIENTED_EDGE('',*,*,#594,.T.);
#859=ORIENTED_EDGE('',*,*,#605,.T.);
#860=PLANE('',#975);
#861=PLANE('',#980);
#862=PLANE('',#1005);
#863=PLANE('',#1009);
#864=PLANE('',#1013);
#865=PLANE('',#1017);
#866=PLANE('',#1021);
#867=PLANE('',#1025);
#868=PLANE('',#1029);
#869=PLANE('',#1033);
#870=PLANE('',#1037);
#871=PLANE('',#1041);
#872=PLANE('',#1045);
#873=PLANE('',#1049);
#874=PLANE('',#1053);
#875=PLANE('',#1057);
#876=PLANE('',#1061);
#877=PLANE('',#1065);
#878=PLANE('',#1069);
#879=PLANE('',#1073);
#880=PLANE('',#1077);
#881=PLANE('',#1081);
#882=PLANE('',#1085);
#883=PLANE('',#1089);
#884=PLANE('',#1093);
#885=PLANE('',#1097);
#886=PLANE('',#1101);
#887=PLANE('',#1105);
#888=PLANE('',#1122);
#889=PLANE('',#1126);
#890=PLANE('',#1128);
#891=PLANE('',#1130);
#892=ADVANCED_FACE('',(#146),#860,.F.);
#893=ADVANCED_FACE('',(#147),#125,.F.);
#894=ADVANCED_FACE('',(#148,#31,#32,#33,#34,#35,#36,#37,#38,#39,#40,#41,
#42,#43,#44,#45,#46,#47,#48,#49,#50,#51),#861,.T.);
#895=ADVANCED_FACE('',(#149),#862,.F.);
#896=ADVANCED_FACE('',(#150),#126,.F.);
#897=ADVANCED_FACE('',(#151),#863,.F.);
#898=ADVANCED_FACE('',(#152),#127,.F.);
#899=ADVANCED_FACE('',(#153),#864,.F.);
#900=ADVANCED_FACE('',(#154),#128,.F.);
#901=ADVANCED_FACE('',(#155),#865,.F.);
#902=ADVANCED_FACE('',(#156),#129,.F.);
#903=ADVANCED_FACE('',(#157),#866,.F.);
#904=ADVANCED_FACE('',(#158),#130,.F.);
#905=ADVANCED_FACE('',(#159),#867,.F.);
#906=ADVANCED_FACE('',(#160),#131,.F.);
#907=ADVANCED_FACE('',(#161),#868,.F.);
#908=ADVANCED_FACE('',(#162),#132,.F.);
#909=ADVANCED_FACE('',(#163),#869,.F.);
#910=ADVANCED_FACE('',(#164),#133,.F.);
#911=ADVANCED_FACE('',(#165),#870,.F.);
#912=ADVANCED_FACE('',(#166),#134,.F.);
#913=ADVANCED_FACE('',(#167),#871,.F.);
#914=ADVANCED_FACE('',(#168),#135,.F.);
#915=ADVANCED_FACE('',(#169),#872,.F.);
#916=ADVANCED_FACE('',(#170),#136,.F.);
#917=ADVANCED_FACE('',(#171),#873,.F.);
#918=ADVANCED_FACE('',(#172),#137,.F.);
#919=ADVANCED_FACE('',(#173),#874,.F.);
#920=ADVANCED_FACE('',(#174),#138,.F.);
#921=ADVANCED_FACE('',(#175),#875,.F.);
#922=ADVANCED_FACE('',(#176),#139,.F.);
#923=ADVANCED_FACE('',(#177),#876,.F.);
#924=ADVANCED_FACE('',(#178),#140,.F.);
#925=ADVANCED_FACE('',(#179),#877,.F.);
#926=ADVANCED_FACE('',(#180),#141,.F.);
#927=ADVANCED_FACE('',(#181),#878,.F.);
#928=ADVANCED_FACE('',(#182),#142,.F.);
#929=ADVANCED_FACE('',(#183),#879,.F.);
#930=ADVANCED_FACE('',(#184),#143,.F.);
#931=ADVANCED_FACE('',(#185),#880,.F.);
#932=ADVANCED_FACE('',(#186),#144,.F.);
#933=ADVANCED_FACE('',(#187),#881,.F.);
#934=ADVANCED_FACE('',(#188),#145,.F.);
#935=ADVANCED_FACE('',(#189),#882,.F.);
#936=ADVANCED_FACE('',(#190),#23,.T.);
#937=ADVANCED_FACE('',(#191),#883,.F.);
#938=ADVANCED_FACE('',(#192),#24,.T.);
#939=ADVANCED_FACE('',(#193),#884,.F.);
#940=ADVANCED_FACE('',(#194),#19,.F.);
#941=ADVANCED_FACE('',(#195),#885,.T.);
#942=ADVANCED_FACE('',(#196),#20,.F.);
#943=ADVANCED_FACE('',(#197),#886,.T.);
#944=ADVANCED_FACE('',(#198),#21,.F.);
#945=ADVANCED_FACE('',(#199),#887,.T.);
#946=ADVANCED_FACE('',(#200),#15,.T.);
#947=ADVANCED_FACE('',(#201),#25,.F.);
#948=ADVANCED_FACE('',(#202),#16,.T.);
#949=ADVANCED_FACE('',(#203),#26,.F.);
#950=ADVANCED_FACE('',(#204),#17,.T.);
#951=ADVANCED_FACE('',(#205),#27,.F.);
#952=ADVANCED_FACE('',(#206),#18,.T.);
#953=ADVANCED_FACE('',(#207),#28,.F.);
#954=ADVANCED_FACE('',(#208),#29,.T.);
#955=ADVANCED_FACE('',(#209),#888,.F.);
#956=ADVANCED_FACE('',(#210),#30,.T.);
#957=ADVANCED_FACE('',(#211,#52),#889,.T.);
#958=ADVANCED_FACE('',(#212),#890,.F.);
#959=ADVANCED_FACE('',(#213),#22,.F.);
#960=ADVANCED_FACE('',(#214),#891,.T.);
#961=CLOSED_SHELL('',(#892,#893,#894,#895,#896,#897,#898,#899,#900,#901,
#902,#903,#904,#905,#906,#907,#908,#909,#910,#911,#912,#913,#914,#915,#916,
#917,#918,#919,#920,#921,#922,#923,#924,#925,#926,#927,#928,#929,#930,#931,
#932,#933,#934,#935,#936,#937,#938,#939,#940,#941,#942,#943,#944,#945,#946,
#947,#948,#949,#950,#951,#952,#953,#954,#955,#956,#957,#958,#959,#960));
#962=DERIVED_UNIT_ELEMENT(#964,1.);
#963=DERIVED_UNIT_ELEMENT(#1797,-3.);
#964=(
MASS_UNIT()
NAMED_UNIT(*)
SI_UNIT(.KILO.,.GRAM.)
);
#965=DERIVED_UNIT((#962,#963));
#966=MEASURE_REPRESENTATION_ITEM('density measure',
POSITIVE_RATIO_MEASURE(7850.),#965);
#967=PROPERTY_DEFINITION_REPRESENTATION(#972,#969);
#968=PROPERTY_DEFINITION_REPRESENTATION(#973,#970);
#969=REPRESENTATION('material name',(#971),#1794);
#970=REPRESENTATION('density',(#966),#1794);
#971=DESCRIPTIVE_REPRESENTATION_ITEM('Steel','Steel');
#972=PROPERTY_DEFINITION('material property','material name',#1804);
#973=PROPERTY_DEFINITION('material property','density of part',#1804);
#974=AXIS2_PLACEMENT_3D('',#1481,#1131,#1132);
#975=AXIS2_PLACEMENT_3D('',#1482,#1133,#1134);
#976=AXIS2_PLACEMENT_3D('',#1484,#1135,#1136);
#977=AXIS2_PLACEMENT_3D('',#1485,#1137,#1138);
#978=AXIS2_PLACEMENT_3D('',#1487,#1139,#1140);
#979=AXIS2_PLACEMENT_3D('',#1488,#1141,#1142);
#980=AXIS2_PLACEMENT_3D('',#1489,#1143,#1144);
#981=AXIS2_PLACEMENT_3D('',#1494,#1146,#1147);
#982=AXIS2_PLACEMENT_3D('',#1498,#1149,#1150);
#983=AXIS2_PLACEMENT_3D('',#1502,#1152,#1153);
#984=AXIS2_PLACEMENT_3D('',#1505,#1155,#1156);
#985=AXIS2_PLACEMENT_3D('',#1507,#1157,#1158);
#986=AXIS2_PLACEMENT_3D('',#1509,#1159,#1160);
#987=AXIS2_PLACEMENT_3D('',#1511,#1161,#1162);
#988=AXIS2_PLACEMENT_3D('',#1513,#1163,#1164);
#989=AXIS2_PLACEMENT_3D('',#1515,#1165,#1166);
#990=AXIS2_PLACEMENT_3D('',#1517,#1167,#1168);
#991=AXIS2_PLACEMENT_3D('',#1519,#1169,#1170);
#992=AXIS2_PLACEMENT_3D('',#1521,#1171,#1172);
#993=AXIS2_PLACEMENT_3D('',#1523,#1173,#1174);
#994=AXIS2_PLACEMENT_3D('',#1525,#1175,#1176);
#995=AXIS2_PLACEMENT_3D('',#1527,#1177,#1178);
#996=AXIS2_PLACEMENT_3D('',#1529,#1179,#1180);
#997=AXIS2_PLACEMENT_3D('',#1531,#1181,#1182);
#998=AXIS2_PLACEMENT_3D('',#1533,#1183,#1184);
#999=AXIS2_PLACEMENT_3D('',#1535,#1185,#1186);
#1000=AXIS2_PLACEMENT_3D('',#1537,#1187,#1188);
#1001=AXIS2_PLACEMENT_3D('',#1539,#1189,#1190);
#1002=AXIS2_PLACEMENT_3D('',#1541,#1191,#1192);
#1003=AXIS2_PLACEMENT_3D('',#1543,#1193,#1194);
#1004=AXIS2_PLACEMENT_3D('',#1545,#1195,#1196);
#1005=AXIS2_PLACEMENT_3D('',#1546,#1197,#1198);
#1006=AXIS2_PLACEMENT_3D('',#1548,#1199,#1200);
#1007=AXIS2_PLACEMENT_3D('',#1549,#1201,#1202);
#1008=AXIS2_PLACEMENT_3D('',#1550,#1203,#1204);
#1009=AXIS2_PLACEMENT_3D('',#1551,#1205,#1206);
#1010=AXIS2_PLACEMENT_3D('',#1553,#1207,#1208);
#1011=AXIS2_PLACEMENT_3D('',#1554,#1209,#1210);
#1012=AXIS2_PLACEMENT_3D('',#1555,#1211,#1212);
#1013=AXIS2_PLACEMENT_3D('',#1556,#1213,#1214);
#1014=AXIS2_PLACEMENT_3D('',#1558,#1215,#1216);
#1015=AXIS2_PLACEMENT_3D('',#1559,#1217,#1218);
#1016=AXIS2_PLACEMENT_3D('',#1560,#1219,#1220);
#1017=AXIS2_PLACEMENT_3D('',#1561,#1221,#1222);
#1018=AXIS2_PLACEMENT_3D('',#1563,#1223,#1224);
#1019=AXIS2_PLACEMENT_3D('',#1564,#1225,#1226);
#1020=AXIS2_PLACEMENT_3D('',#1565,#1227,#1228);
#1021=AXIS2_PLACEMENT_3D('',#1566,#1229,#1230);
#1022=AXIS2_PLACEMENT_3D('',#1568,#1231,#1232);
#1023=AXIS2_PLACEMENT_3D('',#1569,#1233,#1234);
#1024=AXIS2_PLACEMENT_3D('',#1570,#1235,#1236);
#1025=AXIS2_PLACEMENT_3D('',#1571,#1237,#1238);
#1026=AXIS2_PLACEMENT_3D('',#1573,#1239,#1240);
#1027=AXIS2_PLACEMENT_3D('',#1574,#1241,#1242);
#1028=AXIS2_PLACEMENT_3D('',#1575,#1243,#1244);
#1029=AXIS2_PLACEMENT_3D('',#1576,#1245,#1246);
#1030=AXIS2_PLACEMENT_3D('',#1578,#1247,#1248);
#1031=AXIS2_PLACEMENT_3D('',#1579,#1249,#1250);
#1032=AXIS2_PLACEMENT_3D('',#1580,#1251,#1252);
#1033=AXIS2_PLACEMENT_3D('',#1581,#1253,#1254);
#1034=AXIS2_PLACEMENT_3D('',#1583,#1255,#1256);
#1035=AXIS2_PLACEMENT_3D('',#1584,#1257,#1258);
#1036=AXIS2_PLACEMENT_3D('',#1585,#1259,#1260);
#1037=AXIS2_PLACEMENT_3D('',#1586,#1261,#1262);
#1038=AXIS2_PLACEMENT_3D('',#1588,#1263,#1264);
#1039=AXIS2_PLACEMENT_3D('',#1589,#1265,#1266);
#1040=AXIS2_PLACEMENT_3D('',#1590,#1267,#1268);
#1041=AXIS2_PLACEMENT_3D('',#1591,#1269,#1270);
#1042=AXIS2_PLACEMENT_3D('',#1593,#1271,#1272);
#1043=AXIS2_PLACEMENT_3D('',#1594,#1273,#1274);
#1044=AXIS2_PLACEMENT_3D('',#1595,#1275,#1276);
#1045=AXIS2_PLACEMENT_3D('',#1596,#1277,#1278);
#1046=AXIS2_PLACEMENT_3D('',#1598,#1279,#1280);
#1047=AXIS2_PLACEMENT_3D('',#1599,#1281,#1282);
#1048=AXIS2_PLACEMENT_3D('',#1600,#1283,#1284);
#1049=AXIS2_PLACEMENT_3D('',#1601,#1285,#1286);
#1050=AXIS2_PLACEMENT_3D('',#1603,#1287,#1288);
#1051=AXIS2_PLACEMENT_3D('',#1604,#1289,#1290);
#1052=AXIS2_PLACEMENT_3D('',#1605,#1291,#1292);
#1053=AXIS2_PLACEMENT_3D('',#1606,#1293,#1294);
#1054=AXIS2_PLACEMENT_3D('',#1608,#1295,#1296);
#1055=AXIS2_PLACEMENT_3D('',#1609,#1297,#1298);
#1056=AXIS2_PLACEMENT_3D('',#1610,#1299,#1300);
#1057=AXIS2_PLACEMENT_3D('',#1611,#1301,#1302);
#1058=AXIS2_PLACEMENT_3D('',#1613,#1303,#1304);
#1059=AXIS2_PLACEMENT_3D('',#1614,#1305,#1306);
#1060=AXIS2_PLACEMENT_3D('',#1615,#1307,#1308);
#1061=AXIS2_PLACEMENT_3D('',#1616,#1309,#1310);
#1062=AXIS2_PLACEMENT_3D('',#1618,#1311,#1312);
#1063=AXIS2_PLACEMENT_3D('',#1619,#1313,#1314);
#1064=AXIS2_PLACEMENT_3D('',#1620,#1315,#1316);
#1065=AXIS2_PLACEMENT_3D('',#1621,#1317,#1318);
#1066=AXIS2_PLACEMENT_3D('',#1623,#1319,#1320);
#1067=AXIS2_PLACEMENT_3D('',#1624,#1321,#1322);
#1068=AXIS2_PLACEMENT_3D('',#1625,#1323,#1324);
#1069=AXIS2_PLACEMENT_3D('',#1626,#1325,#1326);
#1070=AXIS2_PLACEMENT_3D('',#1628,#1327,#1328);
#1071=AXIS2_PLACEMENT_3D('',#1629,#1329,#1330);
#1072=AXIS2_PLACEMENT_3D('',#1630,#1331,#1332);
#1073=AXIS2_PLACEMENT_3D('',#1631,#1333,#1334);
#1074=AXIS2_PLACEMENT_3D('',#1633,#1335,#1336);
#1075=AXIS2_PLACEMENT_3D('',#1634,#1337,#1338);
#1076=AXIS2_PLACEMENT_3D('',#1635,#1339,#1340);
#1077=AXIS2_PLACEMENT_3D('',#1636,#1341,#1342);
#1078=AXIS2_PLACEMENT_3D('',#1638,#1343,#1344);
#1079=AXIS2_PLACEMENT_3D('',#1639,#1345,#1346);
#1080=AXIS2_PLACEMENT_3D('',#1640,#1347,#1348);
#1081=AXIS2_PLACEMENT_3D('',#1641,#1349,#1350);
#1082=AXIS2_PLACEMENT_3D('',#1643,#1351,#1352);
#1083=AXIS2_PLACEMENT_3D('',#1644,#1353,#1354);
#1084=AXIS2_PLACEMENT_3D('',#1645,#1355,#1356);
#1085=AXIS2_PLACEMENT_3D('',#1646,#1357,#1358);
#1086=AXIS2_PLACEMENT_3D('',#1655,#1363,#1364);
#1087=AXIS2_PLACEMENT_3D('',#1657,#1365,#1366);
#1088=AXIS2_PLACEMENT_3D('',#1660,#1368,#1369);
#1089=AXIS2_PLACEMENT_3D('',#1661,#1370,#1371);
#1090=AXIS2_PLACEMENT_3D('',#1667,#1375,#1376);
#1091=AXIS2_PLACEMENT_3D('',#1669,#1377,#1378);
#1092=AXIS2_PLACEMENT_3D('',#1672,#1380,#1381);
#1093=AXIS2_PLACEMENT_3D('',#1673,#1382,#1383);
#1094=AXIS2_PLACEMENT_3D('',#1679,#1387,#1388);
#1095=AXIS2_PLACEMENT_3D('',#1682,#1389,#1390);
#1096=AXIS2_PLACEMENT_3D('',#1686,#1392,#1393);
#1097=AXIS2_PLACEMENT_3D('',#1688,#1395,#1396);
#1098=AXIS2_PLACEMENT_3D('',#1694,#1400,#1401);
#1099=AXIS2_PLACEMENT_3D('',#1698,#1403,#1404);
#1100=AXIS2_PLACEMENT_3D('',#1699,#1405,#1406);
#1101=AXIS2_PLACEMENT_3D('',#1700,#1407,#1408);
#1102=AXIS2_PLACEMENT_3D('',#1706,#1412,#1413);
#1103=AXIS2_PLACEMENT_3D('',#1710,#1415,#1416);
#1104=AXIS2_PLACEMENT_3D('',#1711,#1417,#1418);
#1105=AXIS2_PLACEMENT_3D('',#1712,#1419,#1420);
#1106=AXIS2_PLACEMENT_3D('',#1728,#1424,#1425);
#1107=AXIS2_PLACEMENT_3D('',#1729,#1426,#1427);
#1108=AXIS2_PLACEMENT_3D('',#1730,#1428,#1429);
#1109=AXIS2_PLACEMENT_3D('',#1731,#1430,#1431);
#1110=AXIS2_PLACEMENT_3D('',#1732,#1432,#1433);
#1111=AXIS2_PLACEMENT_3D('',#1742,#1434,#1435);
#1112=AXIS2_PLACEMENT_3D('',#1743,#1436,#1437);
#1113=AXIS2_PLACEMENT_3D('',#1744,#1438,#1439);
#1114=AXIS2_PLACEMENT_3D('',#1754,#1440,#1441);
#1115=AXIS2_PLACEMENT_3D('',#1755,#1442,#1443);
#1116=AXIS2_PLACEMENT_3D('',#1756,#1444,#1445);
#1117=AXIS2_PLACEMENT_3D('',#1766,#1446,#1447);
#1118=AXIS2_PLACEMENT_3D('',#1767,#1448,#1449);
#1119=AXIS2_PLACEMENT_3D('',#1769,#1451,#1452);
#1120=AXIS2_PLACEMENT_3D('',#1771,#1453,#1454);
#1121=AXIS2_PLACEMENT_3D('',#1774,#1456,#1457);
#1122=AXIS2_PLACEMENT_3D('',#1775,#1458,#1459);
#1123=AXIS2_PLACEMENT_3D('',#1778,#1461,#1462);
#1124=AXIS2_PLACEMENT_3D('',#1779,#1463,#1464);
#1125=AXIS2_PLACEMENT_3D('',#1781,#1465,#1466);
#1126=AXIS2_PLACEMENT_3D('',#1783,#1468,#1469);
#1127=AXIS2_PLACEMENT_3D('',#1787,#1472,#1473);
#1128=AXIS2_PLACEMENT_3D('',#1788,#1474,#1475);
#1129=AXIS2_PLACEMENT_3D('',#1789,#1476,#1477);
#1130=AXIS2_PLACEMENT_3D('',#1791,#1479,#1480);
#1131=DIRECTION('axis',(0.,0.,1.));
#1132=DIRECTION('refdir',(1.,0.,0.));
#1133=DIRECTION('center_axis',(0.,0.,-1.));
#1134=DIRECTION('ref_axis',(-1.,0.,0.));
#1135=DIRECTION('center_axis',(0.,0.,-1.));
#1136=DIRECTION('ref_axis',(-1.,0.,0.));
#1137=DIRECTION('center_axis',(0.,0.,-1.));
#1138=DIRECTION('ref_axis',(-1.,0.,0.));
#1139=DIRECTION('center_axis',(0.,0.,1.));
#1140=DIRECTION('ref_axis',(1.,0.,0.));
#1141=DIRECTION('center_axis',(1.22423330723451E-16,1.,0.));
#1142=DIRECTION('ref_axis',(1.,-1.22423330723451E-16,0.));
#1143=DIRECTION('center_axis',(0.,0.,1.));
#1144=DIRECTION('ref_axis',(1.,0.,0.));
#1145=DIRECTION('',(0.,1.,0.));
#1146=DIRECTION('center_axis',(0.,0.,1.));
#1147=DIRECTION('ref_axis',(1.,0.,0.));
#1148=DIRECTION('',(-1.,0.,0.));
#1149=DIRECTION('center_axis',(0.,0.,1.));
#1150=DIRECTION('ref_axis',(1.,0.,0.));
#1151=DIRECTION('',(0.,-1.,0.));
#1152=DIRECTION('center_axis',(0.,0.,1.));
#1153=DIRECTION('ref_axis',(1.,0.,0.));
#1154=DIRECTION('',(1.,0.,0.));
#1155=DIRECTION('center_axis',(0.,0.,1.));
#1156=DIRECTION('ref_axis',(1.,0.,0.));
#1157=DIRECTION('center_axis',(0.,0.,1.));
#1158=DIRECTION('ref_axis',(1.,0.,0.));
#1159=DIRECTION('center_axis',(0.,0.,1.));
#1160=DIRECTION('ref_axis',(1.,0.,0.));
#1161=DIRECTION('center_axis',(0.,0.,1.));
#1162=DIRECTION('ref_axis',(1.,0.,0.));
#1163=DIRECTION('center_axis',(0.,0.,1.));
#1164=DIRECTION('ref_axis',(1.,0.,0.));
#1165=DIRECTION('center_axis',(0.,0.,1.));
#1166=DIRECTION('ref_axis',(1.,0.,0.));
#1167=DIRECTION('center_axis',(0.,0.,1.));
#1168=DIRECTION('ref_axis',(1.,0.,0.));
#1169=DIRECTION('center_axis',(0.,0.,1.));
#1170=DIRECTION('ref_axis',(1.,0.,0.));
#1171=DIRECTION('center_axis',(0.,0.,1.));
#1172=DIRECTION('ref_axis',(1.,0.,0.));
#1173=DIRECTION('center_axis',(0.,0.,1.));
#1174=DIRECTION('ref_axis',(1.,0.,0.));
#1175=DIRECTION('center_axis',(0.,0.,1.));
#1176=DIRECTION('ref_axis',(1.,0.,0.));
#1177=DIRECTION('center_axis',(0.,0.,1.));
#1178=DIRECTION('ref_axis',(1.,0.,0.));
#1179=DIRECTION('center_axis',(0.,0.,1.));
#1180=DIRECTION('ref_axis',(1.,0.,0.));
#1181=DIRECTION('center_axis',(0.,0.,1.));
#1182=DIRECTION('ref_axis',(1.,0.,0.));
#1183=DIRECTION('center_axis',(0.,0.,1.));
#1184=DIRECTION('ref_axis',(1.,0.,0.));
#1185=DIRECTION('center_axis',(0.,0.,1.));
#1186=DIRECTION('ref_axis',(1.,0.,0.));
#1187=DIRECTION('center_axis',(0.,0.,1.));
#1188=DIRECTION('ref_axis',(1.,0.,0.));
#1189=DIRECTION('center_axis',(0.,0.,1.));
#1190=DIRECTION('ref_axis',(1.,0.,0.));
#1191=DIRECTION('center_axis',(0.,0.,1.));
#1192=DIRECTION('ref_axis',(1.,0.,0.));
#1193=DIRECTION('center_axis',(0.,0.,1.));
#1194=DIRECTION('ref_axis',(1.,0.,0.));
#1195=DIRECTION('center_axis',(0.,0.,1.));
#1196=DIRECTION('ref_axis',(1.,0.,0.));
#1197=DIRECTION('center_axis',(0.,0.,-1.));
#1198=DIRECTION('ref_axis',(-1.,0.,0.));
#1199=DIRECTION('center_axis',(0.,0.,-1.));
#1200=DIRECTION('ref_axis',(-1.,0.,0.));
#1201=DIRECTION('center_axis',(0.,0.,-1.));
#1202=DIRECTION('ref_axis',(-1.,0.,0.));
#1203=DIRECTION('center_axis',(0.,1.,0.));
#1204=DIRECTION('ref_axis',(1.,0.,0.));
#1205=DIRECTION('center_axis',(0.,0.,-1.));
#1206=DIRECTION('ref_axis',(-1.,0.,0.));
#1207=DIRECTION('center_axis',(0.,0.,-1.));
#1208=DIRECTION('ref_axis',(-1.,0.,0.));
#1209=DIRECTION('center_axis',(0.,0.,-1.));
#1210=DIRECTION('ref_axis',(-1.,0.,0.));
#1211=DIRECTION('center_axis',(0.,1.,0.));
#1212=DIRECTION('ref_axis',(1.,0.,0.));
#1213=DIRECTION('center_axis',(0.,0.,-1.));
#1214=DIRECTION('ref_axis',(-1.,0.,0.));
#1215=DIRECTION('center_axis',(0.,0.,-1.));
#1216=DIRECTION('ref_axis',(-1.,0.,0.));
#1217=DIRECTION('center_axis',(0.,0.,-1.));
#1218=DIRECTION('ref_axis',(-1.,0.,0.));
#1219=DIRECTION('center_axis',(1.22423330723451E-16,1.,0.));
#1220=DIRECTION('ref_axis',(1.,-1.22423330723451E-16,0.));
#1221=DIRECTION('center_axis',(0.,0.,-1.));
#1222=DIRECTION('ref_axis',(-1.,0.,0.));
#1223=DIRECTION('center_axis',(0.,0.,-1.));
#1224=DIRECTION('ref_axis',(-1.,0.,0.));
#1225=DIRECTION('center_axis',(0.,0.,-1.));
#1226=DIRECTION('ref_axis',(-1.,0.,0.));
#1227=DIRECTION('center_axis',(0.,1.,0.));
#1228=DIRECTION('ref_axis',(1.,0.,0.));
#1229=DIRECTION('center_axis',(0.,0.,-1.));
#1230=DIRECTION('ref_axis',(-1.,0.,0.));
#1231=DIRECTION('center_axis',(0.,0.,-1.));
#1232=DIRECTION('ref_axis',(-1.,0.,0.));
#1233=DIRECTION('center_axis',(0.,0.,-1.));
#1234=DIRECTION('ref_axis',(-1.,0.,0.));
#1235=DIRECTION('center_axis',(0.,1.,0.));
#1236=DIRECTION('ref_axis',(1.,0.,0.));
#1237=DIRECTION('center_axis',(0.,0.,-1.));
#1238=DIRECTION('ref_axis',(-1.,0.,0.));
#1239=DIRECTION('center_axis',(0.,0.,-1.));
#1240=DIRECTION('ref_axis',(-1.,0.,0.));
#1241=DIRECTION('center_axis',(0.,0.,-1.));
#1242=DIRECTION('ref_axis',(-1.,0.,0.));
#1243=DIRECTION('center_axis',(1.22423330723451E-16,1.,0.));
#1244=DIRECTION('ref_axis',(1.,-1.22423330723451E-16,0.));
#1245=DIRECTION('center_axis',(0.,0.,-1.));
#1246=DIRECTION('ref_axis',(-1.,0.,0.));
#1247=DIRECTION('center_axis',(0.,0.,-1.));
#1248=DIRECTION('ref_axis',(-1.,0.,0.));
#1249=DIRECTION('center_axis',(0.,0.,-1.));
#1250=DIRECTION('ref_axis',(-1.,0.,0.));
#1251=DIRECTION('center_axis',(0.,1.,0.));
#1252=DIRECTION('ref_axis',(1.,0.,0.));
#1253=DIRECTION('center_axis',(0.,0.,-1.));
#1254=DIRECTION('ref_axis',(-1.,0.,0.));
#1255=DIRECTION('center_axis',(0.,0.,-1.));
#1256=DIRECTION('ref_axis',(-1.,0.,0.));
#1257=DIRECTION('center_axis',(0.,0.,-1.));
#1258=DIRECTION('ref_axis',(-1.,0.,0.));
#1259=DIRECTION('center_axis',(0.,1.,0.));
#1260=DIRECTION('ref_axis',(1.,0.,0.));
#1261=DIRECTION('center_axis',(0.,0.,-1.));
#1262=DIRECTION('ref_axis',(-1.,0.,0.));
#1263=DIRECTION('center_axis',(0.,0.,-1.));
#1264=DIRECTION('ref_axis',(-1.,0.,0.));
#1265=DIRECTION('center_axis',(0.,0.,-1.));
#1266=DIRECTION('ref_axis',(-1.,0.,0.));
#1267=DIRECTION('center_axis',(1.22423330723451E-16,1.,0.));
#1268=DIRECTION('ref_axis',(1.,-1.22423330723451E-16,0.));
#1269=DIRECTION('center_axis',(0.,0.,-1.));
#1270=DIRECTION('ref_axis',(-1.,0.,0.));
#1271=DIRECTION('center_axis',(0.,0.,-1.));
#1272=DIRECTION('ref_axis',(-1.,0.,0.));
#1273=DIRECTION('center_axis',(0.,0.,-1.));
#1274=DIRECTION('ref_axis',(-1.,0.,0.));
#1275=DIRECTION('center_axis',(0.,1.,0.));
#1276=DIRECTION('ref_axis',(1.,0.,0.));
#1277=DIRECTION('center_axis',(0.,0.,-1.));
#1278=DIRECTION('ref_axis',(-1.,0.,0.));
#1279=DIRECTION('center_axis',(0.,0.,-1.));
#1280=DIRECTION('ref_axis',(-1.,0.,0.));
#1281=DIRECTION('center_axis',(0.,0.,-1.));
#1282=DIRECTION('ref_axis',(-1.,0.,0.));
#1283=DIRECTION('center_axis',(0.,1.,0.));
#1284=DIRECTION('ref_axis',(1.,0.,0.));
#1285=DIRECTION('center_axis',(0.,0.,-1.));
#1286=DIRECTION('ref_axis',(-1.,0.,0.));
#1287=DIRECTION('center_axis',(0.,0.,-1.));
#1288=DIRECTION('ref_axis',(-1.,0.,0.));
#1289=DIRECTION('center_axis',(0.,0.,-1.));
#1290=DIRECTION('ref_axis',(-1.,0.,0.));
#1291=DIRECTION('center_axis',(1.22423330723451E-16,1.,0.));
#1292=DIRECTION('ref_axis',(1.,-1.22423330723451E-16,0.));
#1293=DIRECTION('center_axis',(0.,0.,-1.));
#1294=DIRECTION('ref_axis',(-1.,0.,0.));
#1295=DIRECTION('center_axis',(0.,0.,-1.));
#1296=DIRECTION('ref_axis',(-1.,0.,0.));
#1297=DIRECTION('center_axis',(0.,0.,-1.));
#1298=DIRECTION('ref_axis',(-1.,0.,0.));
#1299=DIRECTION('center_axis',(0.,1.,0.));
#1300=DIRECTION('ref_axis',(1.,0.,0.));
#1301=DIRECTION('center_axis',(0.,0.,-1.));
#1302=DIRECTION('ref_axis',(-1.,0.,0.));
#1303=DIRECTION('center_axis',(0.,0.,-1.));
#1304=DIRECTION('ref_axis',(-1.,0.,0.));
#1305=DIRECTION('center_axis',(0.,0.,-1.));
#1306=DIRECTION('ref_axis',(-1.,0.,0.));
#1307=DIRECTION('center_axis',(0.,1.,0.));
#1308=DIRECTION('ref_axis',(1.,0.,0.));
#1309=DIRECTION('center_axis',(0.,0.,-1.));
#1310=DIRECTION('ref_axis',(-1.,0.,0.));
#1311=DIRECTION('center_axis',(0.,0.,-1.));
#1312=DIRECTION('ref_axis',(-1.,0.,0.));
#1313=DIRECTION('center_axis',(0.,0.,-1.));
#1314=DIRECTION('ref_axis',(-1.,0.,0.));
#1315=DIRECTION('center_axis',(1.22423330723451E-16,1.,0.));
#1316=DIRECTION('ref_axis',(1.,-1.22423330723451E-16,0.));
#1317=DIRECTION('center_axis',(0.,0.,-1.));
#1318=DIRECTION('ref_axis',(-1.,0.,0.));
#1319=DIRECTION('center_axis',(0.,0.,-1.));
#1320=DIRECTION('ref_axis',(-1.,0.,0.));
#1321=DIRECTION('center_axis',(0.,0.,-1.));
#1322=DIRECTION('ref_axis',(-1.,0.,0.));
#1323=DIRECTION('center_axis',(0.,1.,0.));
#1324=DIRECTION('ref_axis',(1.,0.,0.));
#1325=DIRECTION('center_axis',(0.,0.,-1.));
#1326=DIRECTION('ref_axis',(-1.,0.,0.));
#1327=DIRECTION('center_axis',(0.,0.,-1.));
#1328=DIRECTION('ref_axis',(-1.,0.,0.));
#1329=DIRECTION('center_axis',(0.,0.,-1.));
#1330=DIRECTION('ref_axis',(-1.,0.,0.));
#1331=DIRECTION('center_axis',(0.,1.,0.));
#1332=DIRECTION('ref_axis',(1.,0.,0.));
#1333=DIRECTION('center_axis',(0.,0.,-1.));
#1334=DIRECTION('ref_axis',(-1.,0.,0.));
#1335=DIRECTION('center_axis',(0.,0.,-1.));
#1336=DIRECTION('ref_axis',(-1.,0.,0.));
#1337=DIRECTION('center_axis',(0.,0.,-1.));
#1338=DIRECTION('ref_axis',(-1.,0.,0.));
#1339=DIRECTION('center_axis',(1.22423330723451E-16,1.,0.));
#1340=DIRECTION('ref_axis',(1.,-1.22423330723451E-16,0.));
#1341=DIRECTION('center_axis',(0.,0.,-1.));
#1342=DIRECTION('ref_axis',(-1.,0.,0.));
#1343=DIRECTION('center_axis',(0.,0.,-1.));
#1344=DIRECTION('ref_axis',(-1.,0.,0.));
#1345=DIRECTION('center_axis',(0.,0.,-1.));
#1346=DIRECTION('ref_axis',(-1.,0.,0.));
#1347=DIRECTION('center_axis',(0.,1.,0.));
#1348=DIRECTION('ref_axis',(1.,0.,0.));
#1349=DIRECTION('center_axis',(0.,0.,-1.));
#1350=DIRECTION('ref_axis',(-1.,0.,0.));
#1351=DIRECTION('center_axis',(0.,0.,-1.));
#1352=DIRECTION('ref_axis',(-1.,0.,0.));
#1353=DIRECTION('center_axis',(0.,0.,-1.));
#1354=DIRECTION('ref_axis',(-1.,0.,0.));
#1355=DIRECTION('center_axis',(0.,1.,0.));
#1356=DIRECTION('ref_axis',(1.,0.,0.));
#1357=DIRECTION('center_axis',(0.,1.,0.));
#1358=DIRECTION('ref_axis',(0.,0.,1.));
#1359=DIRECTION('',(1.,0.,0.));
#1360=DIRECTION('',(0.,0.,-1.));
#1361=DIRECTION('',(1.,0.,0.));
#1362=DIRECTION('',(0.,0.,-1.));
#1363=DIRECTION('center_axis',(0.,0.,-1.));
#1364=DIRECTION('ref_axis',(-1.,0.,0.));
#1365=DIRECTION('center_axis',(0.,0.,1.));
#1366=DIRECTION('ref_axis',(1.,0.,0.));
#1367=DIRECTION('',(0.,0.,-1.));
#1368=DIRECTION('center_axis',(0.,0.,1.));
#1369=DIRECTION('ref_axis',(1.,0.,0.));
#1370=DIRECTION('center_axis',(1.,0.,0.));
#1371=DIRECTION('ref_axis',(0.,0.,-1.));
#1372=DIRECTION('',(0.,-1.,0.));
#1373=DIRECTION('',(0.,-1.,0.));
#1374=DIRECTION('',(0.,0.,-1.));
#1375=DIRECTION('center_axis',(0.,0.,-1.));
#1376=DIRECTION('ref_axis',(-1.,0.,0.));
#1377=DIRECTION('center_axis',(0.,0.,1.));
#1378=DIRECTION('ref_axis',(1.,0.,0.));
#1379=DIRECTION('',(0.,0.,-1.));
#1380=DIRECTION('center_axis',(0.,0.,1.));
#1381=DIRECTION('ref_axis',(1.,0.,0.));
#1382=DIRECTION('center_axis',(0.,-1.,0.));
#1383=DIRECTION('ref_axis',(0.,0.,-1.));
#1384=DIRECTION('',(-1.,0.,0.));
#1385=DIRECTION('',(0.,0.,-1.));
#1386=DIRECTION('',(-1.,0.,0.));
#1387=DIRECTION('center_axis',(0.,0.,1.));
#1388=DIRECTION('ref_axis',(1.,0.,0.));
#1389=DIRECTION('center_axis',(0.,0.,-1.));
#1390=DIRECTION('ref_axis',(-1.,0.,0.));
#1391=DIRECTION('',(0.0325482771751657,-7.5182318794289E-21,0.999470164463616));
#1392=DIRECTION('center_axis',(0.,0.,1.));
#1393=DIRECTION('ref_axis',(1.,0.,0.));
#1394=DIRECTION('',(-4.58245820200513E-21,0.0325482771751657,0.999470164463616));
#1395=DIRECTION('center_axis',(1.40714982490695E-19,-0.999470164463617,
0.0325482771751657));
#1396=DIRECTION('ref_axis',(4.7481602679642E-21,-0.0325482771751657,-0.999470164463616));
#1397=DIRECTION('',(-4.58245820200513E-21,0.0325482771751657,0.999470164463616));
#1398=DIRECTION('',(-1.,-1.40640426692469E-19,4.58003025280571E-21));
#1399=DIRECTION('',(-1.,-1.40789577812172E-19,0.));
#1400=DIRECTION('center_axis',(0.,0.,1.));
#1401=DIRECTION('ref_axis',(1.,0.,0.));
#1402=DIRECTION('',(-0.0325482771751657,1.94988114256404E-19,0.999470164463616));
#1403=DIRECTION('center_axis',(0.,0.,-1.));
#1404=DIRECTION('ref_axis',(-1.,0.,0.));
#1405=DIRECTION('center_axis',(0.,0.,1.));
#1406=DIRECTION('ref_axis',(1.,0.,0.));
#1407=DIRECTION('center_axis',(0.999470164463617,-5.9875612332869E-18,0.0325482771751657));
#1408=DIRECTION('ref_axis',(0.0325482771751657,6.96179313741382E-21,-0.999470164463616));
#1409=DIRECTION('',(-0.0325482771751657,1.94988114256404E-19,0.999470164463616));
#1410=DIRECTION('',(-5.98438881056923E-18,-1.,-1.94884802624299E-19));
#1411=DIRECTION('',(-5.98416221608039E-18,-1.,-2.0184291072334E-19));
#1412=DIRECTION('center_axis',(0.,0.,1.));
#1413=DIRECTION('ref_axis',(1.,0.,0.));
#1414=DIRECTION('',(-4.58245820200514E-21,-0.0325482771751657,0.999470164463616));
#1415=DIRECTION('center_axis',(0.,0.,-1.));
#1416=DIRECTION('ref_axis',(-1.,0.,0.));
#1417=DIRECTION('center_axis',(0.,0.,1.));
#1418=DIRECTION('ref_axis',(1.,0.,0.));
#1419=DIRECTION('center_axis',(1.40714982490695E-19,0.999470164463617,0.0325482771751657));
#1420=DIRECTION('ref_axis',(1.65520171755792E-22,-0.0325482771751657,0.999470164463616));
#1421=DIRECTION('',(-4.58245820200514E-21,-0.0325482771751657,0.999470164463616));
#1422=DIRECTION('',(1.,-1.40640426692469E-19,-4.58003025280572E-21));
#1423=DIRECTION('',(1.,-1.40789577812172E-19,0.));
#1424=DIRECTION('center_axis',(0.,1.,0.));
#1425=DIRECTION('ref_axis',(0.,0.,1.));
#1426=DIRECTION('center_axis',(-1.,0.,0.));
#1427=DIRECTION('ref_axis',(0.,0.,1.));
#1428=DIRECTION('center_axis',(0.,0.,-1.));
#1429=DIRECTION('ref_axis',(-1.,0.,0.));
#1430=DIRECTION('center_axis',(-1.,0.,0.));
#1431=DIRECTION('ref_axis',(0.,0.,1.));
#1432=DIRECTION('center_axis',(1.,0.,0.));
#1433=DIRECTION('ref_axis',(0.,0.,-1.));
#1434=DIRECTION('center_axis',(0.,1.,0.));
#1435=DIRECTION('ref_axis',(0.,0.,1.));
#1436=DIRECTION('center_axis',(0.,1.,0.));
#1437=DIRECTION('ref_axis',(-0.695503536648837,0.,-0.718522672230292));
#1438=DIRECTION('center_axis',(0.,-1.,0.));
#1439=DIRECTION('ref_axis',(0.,0.,-1.));
#1440=DIRECTION('center_axis',(1.,0.,0.));
#1441=DIRECTION('ref_axis',(0.,0.,-1.));
#1442=DIRECTION('center_axis',(1.,0.,0.));
#1443=DIRECTION('ref_axis',(0.,0.,-1.));
#1444=DIRECTION('center_axis',(-1.,0.,0.));
#1445=DIRECTION('ref_axis',(0.,0.,1.));
#1446=DIRECTION('center_axis',(0.,-1.,0.));
#1447=DIRECTION('ref_axis',(0.,0.,-1.));
#1448=DIRECTION('center_axis',(0.,-1.,0.));
#1449=DIRECTION('ref_axis',(0.,0.,-1.));
#1450=DIRECTION('',(2.30742386047982E-19,1.,-7.51424845300841E-21));
#1451=DIRECTION('center_axis',(0.,0.,-1.));
#1452=DIRECTION('ref_axis',(-1.,0.,0.));
#1453=DIRECTION('center_axis',(0.,0.,1.));
#1454=DIRECTION('ref_axis',(1.,0.,0.));
#1455=DIRECTION('',(0.,0.,-1.));
#1456=DIRECTION('center_axis',(0.,0.,1.));
#1457=DIRECTION('ref_axis',(1.,0.,0.));
#1458=DIRECTION('center_axis',(0.,0.,1.));
#1459=DIRECTION('ref_axis',(1.,0.,0.));
#1460=DIRECTION('',(0.,1.,0.));
#1461=DIRECTION('center_axis',(0.,0.,1.));
#1462=DIRECTION('ref_axis',(1.,0.,0.));
#1463=DIRECTION('center_axis',(0.,0.,-1.));
#1464=DIRECTION('ref_axis',(-1.,0.,0.));
#1465=DIRECTION('center_axis',(0.,0.,1.));
#1466=DIRECTION('ref_axis',(1.,0.,0.));
#1467=DIRECTION('',(0.,0.,-1.));
#1468=DIRECTION('center_axis',(0.,0.,1.));
#1469=DIRECTION('ref_axis',(1.,0.,0.));
#1470=DIRECTION('',(0.,1.,0.));
#1471=DIRECTION('',(2.30761184241485E-19,1.,-6.9370064241842E-21));
#1472=DIRECTION('center_axis',(0.,0.,1.));
#1473=DIRECTION('ref_axis',(1.,0.,0.));
#1474=DIRECTION('center_axis',(-1.,0.,0.));
#1475=DIRECTION('ref_axis',(0.,0.,1.));
#1476=DIRECTION('center_axis',(0.,0.,1.));
#1477=DIRECTION('ref_axis',(1.,0.,0.));
#1478=DIRECTION('',(0.0325482771751657,-7.5182318794289E-21,0.999470164463616));
#1479=DIRECTION('center_axis',(-0.999470164463617,2.30864706373515E-19,
0.0325482771751657));
#1480=DIRECTION('ref_axis',(0.0325482771751657,-5.77548033721206E-22,0.999470164463616));
#1481=CARTESIAN_POINT('',(0.,0.,0.));
#1482=CARTESIAN_POINT('Origin',(-16.2,-0.00365615183917241,0.900000000000149));
#1483=CARTESIAN_POINT('',(-14.434846922835,-0.00365615183917263,0.900000000000149));
#1484=CARTESIAN_POINT('Origin',(-16.2,-0.00365615183917241,0.900000000000149));
#1485=CARTESIAN_POINT('Origin',(-16.2,-0.00365615183917241,1.65000000000015));
#1486=CARTESIAN_POINT('',(-13.7,-0.00365615183917241,1.5));
#1487=CARTESIAN_POINT('Origin',(-16.2,-0.00365615183917241,1.5));
#1488=CARTESIAN_POINT('Origin',(-14.434846922835,-0.00365615183917263,1.65000000000015));
#1489=CARTESIAN_POINT('Origin',(0.,0.,1.5));
#1490=CARTESIAN_POINT('',(19.4503621733407,-9.89999643149195,1.50000000000027));
#1491=CARTESIAN_POINT('',(19.4503621728859,9.89999643149195,1.5000000000003));
#1492=CARTESIAN_POINT('',(19.4503606811533,8.4,1.50000000000008));
#1493=CARTESIAN_POINT('',(18.9000035685081,10.4503588965382,1.50000000000062));
#1494=CARTESIAN_POINT('Origin',(18.9000035685081,9.89999643149195,1.5));
#1495=CARTESIAN_POINT('',(-18.8999964314919,10.4503588972603,1.50000000000062));
#1496=CARTESIAN_POINT('',(-17.4,10.4503612657415,1.49999999999999));
#1497=CARTESIAN_POINT('',(-19.4503586042887,9.89999643149195,1.50000000000052));
#1498=CARTESIAN_POINT('Origin',(-18.899996431492,9.89999643149195,1.5));
#1499=CARTESIAN_POINT('',(-19.4503586049217,-9.89999643149195,1.50000000000057));
#1500=CARTESIAN_POINT('',(-19.4503606811533,-8.39999999999999,1.50000000000013));
#1501=CARTESIAN_POINT('',(-18.899996431492,-10.450354744075,1.50000000000035));
#1502=CARTESIAN_POINT('Origin',(-18.899996431492,-9.89999643149195,1.5));
#1503=CARTESIAN_POINT('',(18.900003568508,-10.4503547435311,1.50000000000035));
#1504=CARTESIAN_POINT('',(17.4,-10.4503529595491,1.49999999999999));
#1505=CARTESIAN_POINT('Origin',(18.9000035685081,-9.89999643149195,1.5));
#1506=CARTESIAN_POINT('',(-13.7,5.39634384816083,1.5));
#1507=CARTESIAN_POINT('Origin',(-16.2,5.39634384816083,1.5));
#1508=CARTESIAN_POINT('',(18.7,-0.00365615183917241,1.5));
#1509=CARTESIAN_POINT('Origin',(16.2,-0.00365615183917241,1.5));
#1510=CARTESIAN_POINT('',(13.3,-5.40365615183917,1.5));
#1511=CARTESIAN_POINT('Origin',(10.8,-5.40365615183917,1.5));
#1512=CARTESIAN_POINT('',(13.3,5.39634384816083,1.5));
#1513=CARTESIAN_POINT('Origin',(10.8,5.39634384816083,1.5));
#1514=CARTESIAN_POINT('',(7.89999999999996,-0.00365615183917241,1.5));
#1515=CARTESIAN_POINT('Origin',(5.39999999999999,-0.00365615183917241,1.5));
#1516=CARTESIAN_POINT('',(2.49999999999996,-5.40365615183917,1.5));
#1517=CARTESIAN_POINT('Origin',(-6.93889390390723E-15,-5.40365615183917,
1.5));
#1518=CARTESIAN_POINT('',(2.49999999999996,5.39634384816083,1.5));
#1519=CARTESIAN_POINT('Origin',(-6.93889390390723E-15,5.39634384816083,
1.5));
#1520=CARTESIAN_POINT('',(-2.90000000000004,-0.00365615183917241,1.5));
#1521=CARTESIAN_POINT('Origin',(-5.40000000000001,-0.00365615183917241,
1.5));
#1522=CARTESIAN_POINT('',(-8.30000000000004,-5.40365615183917,1.5));
#1523=CARTESIAN_POINT('Origin',(-10.8,-5.40365615183917,1.5));
#1524=CARTESIAN_POINT('',(-8.30000000000004,5.39634384816083,1.5));
#1525=CARTESIAN_POINT('Origin',(-10.8,5.39634384816083,1.5));
#1526=CARTESIAN_POINT('',(-13.7,-5.40365615183917,1.5));
#1527=CARTESIAN_POINT('Origin',(-16.2,-5.40365615183917,1.5));
#1528=CARTESIAN_POINT('',(-8.30000000000004,-0.00365615183917241,1.5));
#1529=CARTESIAN_POINT('Origin',(-10.8,-0.00365615183917241,1.5));
#1530=CARTESIAN_POINT('',(-2.90000000000004,5.39634384816083,1.5));
#1531=CARTESIAN_POINT('Origin',(-5.40000000000001,5.39634384816083,1.5));
#1532=CARTESIAN_POINT('',(-2.90000000000004,-5.40365615183917,1.5));
#1533=CARTESIAN_POINT('Origin',(-5.40000000000001,-5.40365615183917,1.5));
#1534=CARTESIAN_POINT('',(2.49999999999996,-0.00365615183917241,1.5));
#1535=CARTESIAN_POINT('Origin',(-6.93889390390723E-15,-0.00365615183917241,
1.5));
#1536=CARTESIAN_POINT('',(7.89999999999996,5.39634384816083,1.5));
#1537=CARTESIAN_POINT('Origin',(5.39999999999999,5.39634384816083,1.5));
#1538=CARTESIAN_POINT('',(7.89999999999996,-5.40365615183917,1.5));
#1539=CARTESIAN_POINT('Origin',(5.39999999999999,-5.40365615183917,1.5));
#1540=CARTESIAN_POINT('',(13.3,-0.00365615183917241,1.5));
#1541=CARTESIAN_POINT('Origin',(10.8,-0.00365615183917241,1.5));
#1542=CARTESIAN_POINT('',(18.7,5.39634384816083,1.5));
#1543=CARTESIAN_POINT('Origin',(16.2,5.39634384816083,1.5));
#1544=CARTESIAN_POINT('',(18.7,-5.40365615183917,1.5));
#1545=CARTESIAN_POINT('Origin',(16.2,-5.40365615183917,1.5));
#1546=CARTESIAN_POINT('Origin',(-16.2,-5.40365615183917,0.900000000000149));
#1547=CARTESIAN_POINT('',(-14.434846922835,-5.40365615183917,0.900000000000149));
#1548=CARTESIAN_POINT('Origin',(-16.2,-5.40365615183917,0.900000000000149));
#1549=CARTESIAN_POINT('Origin',(-16.2,-5.40365615183917,1.65000000000015));
#1550=CARTESIAN_POINT('Origin',(-14.434846922835,-5.40365615183917,1.65000000000015));
#1551=CARTESIAN_POINT('Origin',(-10.8,5.39634384816083,0.900000000000149));
#1552=CARTESIAN_POINT('',(-9.03484692283495,5.39634384816083,0.900000000000149));
#1553=CARTESIAN_POINT('Origin',(-10.8,5.39634384816083,0.900000000000149));
#1554=CARTESIAN_POINT('Origin',(-10.8,5.39634384816083,1.65000000000015));
#1555=CARTESIAN_POINT('Origin',(-9.03484692283495,5.39634384816083,1.65000000000015));
#1556=CARTESIAN_POINT('Origin',(-10.8,-0.00365615183917241,0.900000000000149));
#1557=CARTESIAN_POINT('',(-9.03484692283495,-0.00365615183917263,0.900000000000149));
#1558=CARTESIAN_POINT('Origin',(-10.8,-0.00365615183917241,0.900000000000149));
#1559=CARTESIAN_POINT('Origin',(-10.8,-0.00365615183917241,1.65000000000015));
#1560=CARTESIAN_POINT('Origin',(-9.03484692283495,-0.00365615183917263,
1.65000000000015));
#1561=CARTESIAN_POINT('Origin',(-10.8,-5.40365615183917,0.900000000000149));
#1562=CARTESIAN_POINT('',(-9.03484692283495,-5.40365615183917,0.900000000000149));
#1563=CARTESIAN_POINT('Origin',(-10.8,-5.40365615183917,0.900000000000149));
#1564=CARTESIAN_POINT('Origin',(-10.8,-5.40365615183917,1.65000000000015));
#1565=CARTESIAN_POINT('Origin',(-9.03484692283495,-5.40365615183917,1.65000000000015));
#1566=CARTESIAN_POINT('Origin',(-5.40000000000001,5.39634384816083,0.900000000000149));
#1567=CARTESIAN_POINT('',(-3.63484692283496,5.39634384816083,0.900000000000149));
#1568=CARTESIAN_POINT('Origin',(-5.40000000000001,5.39634384816083,0.900000000000149));
#1569=CARTESIAN_POINT('Origin',(-5.40000000000001,5.39634384816083,1.65000000000015));
#1570=CARTESIAN_POINT('Origin',(-3.63484692283496,5.39634384816083,1.65000000000015));
#1571=CARTESIAN_POINT('Origin',(-5.40000000000001,-0.00365615183917241,
0.900000000000149));
#1572=CARTESIAN_POINT('',(-3.63484692283496,-0.00365615183917263,0.900000000000149));
#1573=CARTESIAN_POINT('Origin',(-5.40000000000001,-0.00365615183917241,
0.900000000000149));
#1574=CARTESIAN_POINT('Origin',(-5.40000000000001,-0.00365615183917241,
1.65000000000015));
#1575=CARTESIAN_POINT('Origin',(-3.63484692283496,-0.00365615183917263,
1.65000000000015));
#1576=CARTESIAN_POINT('Origin',(-5.40000000000001,-5.40365615183917,0.900000000000149));
#1577=CARTESIAN_POINT('',(-3.63484692283496,-5.40365615183917,0.900000000000149));
#1578=CARTESIAN_POINT('Origin',(-5.40000000000001,-5.40365615183917,0.900000000000149));
#1579=CARTESIAN_POINT('Origin',(-5.40000000000001,-5.40365615183917,1.65000000000015));
#1580=CARTESIAN_POINT('Origin',(-3.63484692283496,-5.40365615183917,1.65000000000015));
#1581=CARTESIAN_POINT('Origin',(-6.93889390390723E-15,5.39634384816083,
0.900000000000149));
#1582=CARTESIAN_POINT('',(1.76515307716504,5.39634384816083,0.900000000000149));
#1583=CARTESIAN_POINT('Origin',(-6.93889390390723E-15,5.39634384816083,
0.900000000000149));
#1584=CARTESIAN_POINT('Origin',(-6.93889390390723E-15,5.39634384816083,
1.65000000000015));
#1585=CARTESIAN_POINT('Origin',(1.76515307716504,5.39634384816083,1.65000000000015));
#1586=CARTESIAN_POINT('Origin',(-6.93889390390723E-15,-0.00365615183917241,
0.900000000000149));
#1587=CARTESIAN_POINT('',(1.76515307716504,-0.00365615183917263,0.900000000000149));
#1588=CARTESIAN_POINT('Origin',(-6.93889390390723E-15,-0.00365615183917241,
0.900000000000149));
#1589=CARTESIAN_POINT('Origin',(-6.93889390390723E-15,-0.00365615183917241,
1.65000000000015));
#1590=CARTESIAN_POINT('Origin',(1.76515307716504,-0.00365615183917263,1.65000000000015));
#1591=CARTESIAN_POINT('Origin',(-6.93889390390723E-15,-5.40365615183917,
0.900000000000149));
#1592=CARTESIAN_POINT('',(1.76515307716504,-5.40365615183917,0.900000000000149));
#1593=CARTESIAN_POINT('Origin',(-6.93889390390723E-15,-5.40365615183917,
0.900000000000149));
#1594=CARTESIAN_POINT('Origin',(-6.93889390390723E-15,-5.40365615183917,
1.65000000000015));
#1595=CARTESIAN_POINT('Origin',(1.76515307716504,-5.40365615183917,1.65000000000015));
#1596=CARTESIAN_POINT('Origin',(5.39999999999999,5.39634384816083,0.900000000000149));
#1597=CARTESIAN_POINT('',(7.16515307716504,5.39634384816083,0.900000000000149));
#1598=CARTESIAN_POINT('Origin',(5.39999999999999,5.39634384816083,0.900000000000149));
#1599=CARTESIAN_POINT('Origin',(5.39999999999999,5.39634384816083,1.65000000000015));
#1600=CARTESIAN_POINT('Origin',(7.16515307716504,5.39634384816083,1.65000000000015));
#1601=CARTESIAN_POINT('Origin',(5.39999999999999,-0.00365615183917241,0.900000000000149));
#1602=CARTESIAN_POINT('',(7.16515307716504,-0.00365615183917263,0.900000000000149));
#1603=CARTESIAN_POINT('Origin',(5.39999999999999,-0.00365615183917241,0.900000000000149));
#1604=CARTESIAN_POINT('Origin',(5.39999999999999,-0.00365615183917241,1.65000000000015));
#1605=CARTESIAN_POINT('Origin',(7.16515307716504,-0.00365615183917263,1.65000000000015));
#1606=CARTESIAN_POINT('Origin',(5.39999999999999,-5.40365615183917,0.900000000000149));
#1607=CARTESIAN_POINT('',(7.16515307716504,-5.40365615183917,0.900000000000149));
#1608=CARTESIAN_POINT('Origin',(5.39999999999999,-5.40365615183917,0.900000000000149));
#1609=CARTESIAN_POINT('Origin',(5.39999999999999,-5.40365615183917,1.65000000000015));
#1610=CARTESIAN_POINT('Origin',(7.16515307716504,-5.40365615183917,1.65000000000015));
#1611=CARTESIAN_POINT('Origin',(10.8,5.39634384816083,0.900000000000149));
#1612=CARTESIAN_POINT('',(12.565153077165,5.39634384816083,0.900000000000149));
#1613=CARTESIAN_POINT('Origin',(10.8,5.39634384816083,0.900000000000149));
#1614=CARTESIAN_POINT('Origin',(10.8,5.39634384816083,1.65000000000015));
#1615=CARTESIAN_POINT('Origin',(12.565153077165,5.39634384816083,1.65000000000015));
#1616=CARTESIAN_POINT('Origin',(10.8,-0.00365615183917241,0.900000000000149));
#1617=CARTESIAN_POINT('',(12.565153077165,-0.00365615183917263,0.900000000000149));
#1618=CARTESIAN_POINT('Origin',(10.8,-0.00365615183917241,0.900000000000149));
#1619=CARTESIAN_POINT('Origin',(10.8,-0.00365615183917241,1.65000000000015));
#1620=CARTESIAN_POINT('Origin',(12.565153077165,-0.00365615183917263,1.65000000000015));
#1621=CARTESIAN_POINT('Origin',(10.8,-5.40365615183917,0.900000000000149));
#1622=CARTESIAN_POINT('',(12.565153077165,-5.40365615183917,0.900000000000149));
#1623=CARTESIAN_POINT('Origin',(10.8,-5.40365615183917,0.900000000000149));
#1624=CARTESIAN_POINT('Origin',(10.8,-5.40365615183917,1.65000000000015));
#1625=CARTESIAN_POINT('Origin',(12.565153077165,-5.40365615183917,1.65000000000015));
#1626=CARTESIAN_POINT('Origin',(16.2,5.39634384816083,0.900000000000149));
#1627=CARTESIAN_POINT('',(17.965153077165,5.39634384816083,0.900000000000149));
#1628=CARTESIAN_POINT('Origin',(16.2,5.39634384816083,0.900000000000149));
#1629=CARTESIAN_POINT('Origin',(16.2,5.39634384816083,1.65000000000015));
#1630=CARTESIAN_POINT('Origin',(17.965153077165,5.39634384816083,1.65000000000015));
#1631=CARTESIAN_POINT('Origin',(16.2,-0.00365615183917241,0.900000000000149));
#1632=CARTESIAN_POINT('',(17.965153077165,-0.00365615183917263,0.900000000000149));
#1633=CARTESIAN_POINT('Origin',(16.2,-0.00365615183917241,0.900000000000149));
#1634=CARTESIAN_POINT('Origin',(16.2,-0.00365615183917241,1.65000000000015));
#1635=CARTESIAN_POINT('Origin',(17.965153077165,-0.00365615183917263,1.65000000000015));
#1636=CARTESIAN_POINT('Origin',(16.2,-5.40365615183917,0.900000000000149));
#1637=CARTESIAN_POINT('',(17.965153077165,-5.40365615183917,0.900000000000149));
#1638=CARTESIAN_POINT('Origin',(16.2,-5.40365615183917,0.900000000000149));
#1639=CARTESIAN_POINT('Origin',(16.2,-5.40365615183917,1.65000000000015));
#1640=CARTESIAN_POINT('Origin',(17.965153077165,-5.40365615183917,1.65000000000015));
#1641=CARTESIAN_POINT('Origin',(-16.2,5.39634384816083,0.900000000000149));
#1642=CARTESIAN_POINT('',(-14.434846922835,5.39634384816083,0.900000000000149));
#1643=CARTESIAN_POINT('Origin',(-16.2,5.39634384816083,0.900000000000149));
#1644=CARTESIAN_POINT('Origin',(-16.2,5.39634384816083,1.65000000000015));
#1645=CARTESIAN_POINT('Origin',(-14.434846922835,5.39634384816083,1.65000000000015));
#1646=CARTESIAN_POINT('Origin',(-21.5,-13.999996431492,1.49999999999999));
#1647=CARTESIAN_POINT('',(-18.9,-13.9999964314919,1.21094587825842E-13));
#1648=CARTESIAN_POINT('',(18.9,-13.999996431492,7.09908956324021E-14));
#1649=CARTESIAN_POINT('',(-21.5,-13.999996431492,-6.65777931270209E-15));
#1650=CARTESIAN_POINT('',(18.9,-13.999996431492,4.50000000000007));
#1651=CARTESIAN_POINT('',(18.9,-13.999996431492,1.50000000000007));
#1652=CARTESIAN_POINT('',(-18.9,-13.9999964314919,4.50000000000012));
#1653=CARTESIAN_POINT('',(-21.5,-13.999996431492,4.49999999999999));
#1654=CARTESIAN_POINT('',(-18.9,-13.9999964314919,1.44765075494637));
#1655=CARTESIAN_POINT('Origin',(-18.9,-9.89999643149194,1.44765075494637));
#1656=CARTESIAN_POINT('',(-23.,-9.89999643149194,4.50000000000012));
#1657=CARTESIAN_POINT('Origin',(-18.9,-9.89999643149194,4.50000000000012));
#1658=CARTESIAN_POINT('',(-23.,-9.89999643149194,1.21094587825842E-13));
#1659=CARTESIAN_POINT('',(-23.,-9.89999643149194,1.44765075494637));
#1660=CARTESIAN_POINT('Origin',(-18.9,-9.89999643149194,1.21094587825842E-13));
#1661=CARTESIAN_POINT('Origin',(-23.,12.5,1.44765075494638));
#1662=CARTESIAN_POINT('',(-23.,9.89999643149197,1.21094477190871E-13));
#1663=CARTESIAN_POINT('',(-23.,12.5,1.27752367138545E-13));
#1664=CARTESIAN_POINT('',(-23.,9.89999643149197,4.50000000000012));
#1665=CARTESIAN_POINT('',(-23.,12.5,4.50000000000013));
#1666=CARTESIAN_POINT('',(-23.,9.89999643149197,1.39530150989262));
#1667=CARTESIAN_POINT('Origin',(-18.9,9.89999643149197,1.39530150989262));
#1668=CARTESIAN_POINT('',(-18.9,13.999996431492,4.49999999999999));
#1669=CARTESIAN_POINT('Origin',(-18.9,9.89999643149197,4.50000000000012));
#1670=CARTESIAN_POINT('',(-18.9,13.999996431492,-6.65788994767389E-15));
#1671=CARTESIAN_POINT('',(-18.9,13.999996431492,1.39530150989262));
#1672=CARTESIAN_POINT('Origin',(-18.9,9.89999643149197,1.21094477190871E-13));
#1673=CARTESIAN_POINT('Origin',(21.5,13.999996431492,1.44765075494624));
#1674=CARTESIAN_POINT('',(18.9,13.999996431492,4.50000000000007));
#1675=CARTESIAN_POINT('',(21.5,13.999996431492,4.49999999999999));
#1676=CARTESIAN_POINT('',(18.9,13.999996431492,7.09907849974303E-14));
#1677=CARTESIAN_POINT('',(18.9,13.999996431492,1.44765075494632));
#1678=CARTESIAN_POINT('',(21.5,13.999996431492,-6.65788994767389E-15));
#1679=CARTESIAN_POINT('Origin',(18.9000035685081,9.89999643149195,4.49989042070304));
#1680=CARTESIAN_POINT('',(18.9000035685081,11.9495617780953,2.95117768688475));
#1681=CARTESIAN_POINT('',(20.9495653454604,9.89999643149195,2.95117765178954));
#1682=CARTESIAN_POINT('Origin',(18.9000035685081,9.89999643149195,2.95117766129813));
#1683=CARTESIAN_POINT('',(21.0000035676894,9.89999643149195,4.49999999014647));
#1684=CARTESIAN_POINT('',(20.997771719324,9.89999643149195,4.43157548580088));
#1685=CARTESIAN_POINT('',(18.9000035685081,12.,4.5));
#1686=CARTESIAN_POINT('Origin',(18.9000035685081,9.89999643149195,4.5));
#1687=CARTESIAN_POINT('',(18.9000035685081,11.9977717117631,4.43157525362638));
#1688=CARTESIAN_POINT('Origin',(-5.14202755462882E-22,11.998296397357,4.4476869388626));
#1689=CARTESIAN_POINT('',(-18.899996431492,12.,4.5));
#1690=CARTESIAN_POINT('',(-18.899996431492,11.9495629604284,2.95117762276757));
#1691=CARTESIAN_POINT('',(-18.899996431492,11.9977717117631,4.43157525362638));
#1692=CARTESIAN_POINT('',(-3.11581044737244E-15,11.9495617797716,2.95117773835901));
#1693=CARTESIAN_POINT('',(-7.54052252330792E-22,12.,4.5));
#1694=CARTESIAN_POINT('Origin',(-18.899996431492,9.89999643149195,4.49989042070304));
#1695=CARTESIAN_POINT('',(-20.9495617776828,9.89999643149195,2.95117767421905));
#1696=CARTESIAN_POINT('',(-20.9999999976523,9.89999643149195,4.49999992790889));
#1697=CARTESIAN_POINT('',(-20.9977717117631,9.89999643149195,4.43157525362638));
#1698=CARTESIAN_POINT('Origin',(-18.899996431492,9.89999643149195,2.95117765178957));
#1699=CARTESIAN_POINT('Origin',(-18.899996431492,9.89999643149195,4.5));
#1700=CARTESIAN_POINT('Origin',(-20.9982961175478,1.74313753020037E-15,
4.44767834667255));
#1701=CARTESIAN_POINT('',(-20.9999999976523,-9.89999643149195,4.49999992790889));
#1702=CARTESIAN_POINT('',(-20.9495628141265,-9.89999643149195,2.95117761801335));
#1703=CARTESIAN_POINT('',(-20.9977717117631,-9.89999643149195,4.43157525362638));
#1704=CARTESIAN_POINT('',(-20.9495617791523,1.18941241163949E-14,2.95117771934189));
#1705=CARTESIAN_POINT('',(-20.9999999952857,1.74313716575576E-15,4.49999985523596));
#1706=CARTESIAN_POINT('Origin',(-18.899996431492,-9.89999643149195,4.49989042070304));
#1707=CARTESIAN_POINT('',(-18.899996431492,-11.9495617719467,2.95117749807874));
#1708=CARTESIAN_POINT('',(-18.899996431492,-12.,4.5));
#1709=CARTESIAN_POINT('',(-18.899996431492,-11.9977717117631,4.43157525362638));
#1710=CARTESIAN_POINT('Origin',(-18.899996431492,-9.89999643149195,2.95117752619362));
#1711=CARTESIAN_POINT('Origin',(-18.899996431492,-9.89999643149195,4.5));
#1712=CARTESIAN_POINT('Origin',(-3.4694469692833E-15,-11.9982961269772,
4.447678636224));
#1713=CARTESIAN_POINT('',(18.9000035685081,-12.,4.5));
#1714=CARTESIAN_POINT('',(18.9000035685081,-11.9495599899058,2.95117756603659));
#1715=CARTESIAN_POINT('',(18.9000035685081,-11.9977717117631,4.43157525362638));
#1716=CARTESIAN_POINT('',(-3.10702248171287E-15,-11.9495617709721,2.95117746815));
#1717=CARTESIAN_POINT('',(-3.46944720917087E-15,-12.,4.5));
#1718=CARTESIAN_POINT('Ctrl Pts',(18.9000035685081,-10.4503547435311,1.50000000000106));
#1719=CARTESIAN_POINT('Ctrl Pts',(19.4503618805473,-10.4503547435312,1.50000000000106));
#1720=CARTESIAN_POINT('Ctrl Pts',(19.4503618805473,-9.89999643149195,1.50000000000106));
#1721=CARTESIAN_POINT('Ctrl Pts',(18.9000035685081,-11.9023033020644,1.49999827264114));
#1722=CARTESIAN_POINT('Ctrl Pts',(20.9023104390807,-11.9023033020646,1.49999827264114));
#1723=CARTESIAN_POINT('Ctrl Pts',(20.9023104390806,-9.89999643149195,1.49999827264114));
#1724=CARTESIAN_POINT('Ctrl Pts',(18.9000035685081,-11.9495617731719,2.95117753570218));
#1725=CARTESIAN_POINT('Ctrl Pts',(20.9495689101883,-11.9495617731721,2.95117753570218));
#1726=CARTESIAN_POINT('Ctrl Pts',(20.9495689101881,-9.89999643149195,2.95117753570218));
#1727=CARTESIAN_POINT('',(20.9495653454604,-9.89999643149195,2.95117765178954));
#1728=CARTESIAN_POINT('Origin',(19.4503636650732,-9.89999643149195,3.));
#1729=CARTESIAN_POINT('Origin',(18.900003568508,-10.4503529595491,2.99999999999999));
#1730=CARTESIAN_POINT('Origin',(18.9000035685081,-9.89999643149195,2.95117765178954));
#1731=CARTESIAN_POINT('Origin',(-3.10681140873726E-15,-10.4503529595491,
2.99999999999999));
#1732=CARTESIAN_POINT('Origin',(-18.899996431492,-10.4503565280571,3.));
#1733=CARTESIAN_POINT('Ctrl Pts',(-19.4503547440751,-9.89999643149195,1.50000000000106));
#1734=CARTESIAN_POINT('Ctrl Pts',(-19.4503547440751,-10.450354744075,1.50000000000106));
#1735=CARTESIAN_POINT('Ctrl Pts',(-18.899996431492,-10.450354744075,1.50000000000106));
#1736=CARTESIAN_POINT('Ctrl Pts',(-20.902303414569,-9.89999643149195,1.49999827316749));
#1737=CARTESIAN_POINT('Ctrl Pts',(-20.902303414569,-11.9023034145689,1.49999827316749));
#1738=CARTESIAN_POINT('Ctrl Pts',(-18.899996431492,-11.9023034145689,1.49999827316749));
#1739=CARTESIAN_POINT('Ctrl Pts',(-20.9495617769524,-9.89999643149195,2.95117765178915));
#1740=CARTESIAN_POINT('Ctrl Pts',(-20.9495617769524,-11.9495617769524,2.95117765178915));
#1741=CARTESIAN_POINT('Ctrl Pts',(-18.899996431492,-11.9495617769524,2.95117765178915));
#1742=CARTESIAN_POINT('Origin',(-19.4503606811533,-9.89999643149195,3.00000000000013));
#1743=CARTESIAN_POINT('Origin',(-19.4503606811533,1.18851427993987E-14,
3.00000000000013));
#1744=CARTESIAN_POINT('Origin',(-19.4503565280571,9.89999643149195,3.));
#1745=CARTESIAN_POINT('Ctrl Pts',(-18.899996431492,10.4503565280571,1.5));
#1746=CARTESIAN_POINT('Ctrl Pts',(-19.4503565280572,10.4503565280571,1.5));
#1747=CARTESIAN_POINT('Ctrl Pts',(-19.4503565280571,9.89999643149195,1.5));
#1748=CARTESIAN_POINT('Ctrl Pts',(-18.899996431492,11.9023034800176,1.5));
#1749=CARTESIAN_POINT('Ctrl Pts',(-20.9023034800179,11.9023034800178,1.5));
#1750=CARTESIAN_POINT('Ctrl Pts',(-20.9023034800177,9.89999643149195,1.5));
#1751=CARTESIAN_POINT('Ctrl Pts',(-18.899996431492,11.949561777262,2.95117766129758));
#1752=CARTESIAN_POINT('Ctrl Pts',(-20.9495617772623,11.9495617772622,2.95117766129758));
#1753=CARTESIAN_POINT('Ctrl Pts',(-20.9495617772621,9.89999643149195,2.95117766129758));
#1754=CARTESIAN_POINT('Origin',(-18.8999964314919,10.4503612657415,2.99999999999999));
#1755=CARTESIAN_POINT('Origin',(-3.11559937556502E-15,10.4503612657415,
2.99999999999999));
#1756=CARTESIAN_POINT('Origin',(18.9000035685081,10.4503565280571,3.));
#1757=CARTESIAN_POINT('Ctrl Pts',(19.4503621728859,9.89999643149195,1.50000000000074));
#1758=CARTESIAN_POINT('Ctrl Pts',(19.4503621728859,10.4503550358697,1.50000000000074));
#1759=CARTESIAN_POINT('Ctrl Pts',(18.9000035685081,10.4503550358697,1.50000000000074));
#1760=CARTESIAN_POINT('Ctrl Pts',(20.9023105699972,9.89999643149195,1.4999985556147));
#1761=CARTESIAN_POINT('Ctrl Pts',(20.9023105699972,11.9023034329811,1.4999985556147));
#1762=CARTESIAN_POINT('Ctrl Pts',(18.9000035685081,11.9023034329811,1.4999985556147));
#1763=CARTESIAN_POINT('Ctrl Pts',(20.9495689142782,9.89999643149195,2.95117766129813));
#1764=CARTESIAN_POINT('Ctrl Pts',(20.9495689142782,11.949561777262,2.95117766129813));
#1765=CARTESIAN_POINT('Ctrl Pts',(18.9000035685081,11.949561777262,2.95117766129813));
#1766=CARTESIAN_POINT('Origin',(19.4503606811533,9.89999643149195,3.00000000000008));
#1767=CARTESIAN_POINT('Origin',(19.4503606811533,-1.88740116471939E-15,
3.00000000000008));
#1768=CARTESIAN_POINT('',(20.9495617791523,-1.88774746082066E-15,2.95117771934183));
#1769=CARTESIAN_POINT('Origin',(18.9,9.89999643149195,1.44765075494632));
#1770=CARTESIAN_POINT('',(23.,9.89999643149195,4.50000000000008));
#1771=CARTESIAN_POINT('Origin',(18.9,9.89999643149195,4.50000000000007));
#1772=CARTESIAN_POINT('',(23.,9.89999643149195,7.76486749451042E-14));
#1773=CARTESIAN_POINT('',(23.,9.89999643149195,1.44765075494632));
#1774=CARTESIAN_POINT('Origin',(18.9,9.89999643149195,7.09907849974303E-14));
#1775=CARTESIAN_POINT('Origin',(0.,0.,0.));
#1776=CARTESIAN_POINT('',(23.,-9.89999643149196,7.09908956324021E-14));
#1777=CARTESIAN_POINT('',(23.,-12.5,7.76486749451042E-14));
#1778=CARTESIAN_POINT('Origin',(18.9,-9.89999643149196,7.09908956324021E-14));
#1779=CARTESIAN_POINT('Origin',(18.9,-9.89999643149196,1.50000000000007));
#1780=CARTESIAN_POINT('',(23.,-9.89999643149196,4.50000000000007));
#1781=CARTESIAN_POINT('Origin',(18.9,-9.89999643149196,4.50000000000007));
#1782=CARTESIAN_POINT('',(23.,-9.89999643149196,1.50000000000007));
#1783=CARTESIAN_POINT('Origin',(0.,0.,4.5));
#1784=CARTESIAN_POINT('',(23.,-12.5,4.50000000000008));
#1785=CARTESIAN_POINT('',(21.0000035676894,-9.89999643149195,4.49999999014647));
#1786=CARTESIAN_POINT('',(20.9999999952857,-3.02365460052373E-23,4.49999985523596));
#1787=CARTESIAN_POINT('Origin',(18.9000035685081,-9.89999643149195,4.5));
#1788=CARTESIAN_POINT('Origin',(23.,-12.5,1.50000000000008));
#1789=CARTESIAN_POINT('Origin',(18.9000035685081,-9.89999643149195,4.49989042070304));
#1790=CARTESIAN_POINT('',(20.997771719324,-9.89999643149195,4.43157548580088));
#1791=CARTESIAN_POINT('Origin',(20.9982961175478,-2.34245743384405E-27,
4.44767834667255));
#1792=UNCERTAINTY_MEASURE_WITH_UNIT(LENGTH_MEASURE(0.01),#1796,
'DISTANCE_ACCURACY_VALUE',
'Maximum model space distance between geometric entities at asserted c
onnectivities');
#1793=UNCERTAINTY_MEASURE_WITH_UNIT(LENGTH_MEASURE(0.01),#1796,
'DISTANCE_ACCURACY_VALUE',
'Maximum model space distance between geometric entities at asserted c
onnectivities');
#1794=(
GEOMETRIC_REPRESENTATION_CONTEXT(3)
GLOBAL_UNCERTAINTY_ASSIGNED_CONTEXT((#1792))
GLOBAL_UNIT_ASSIGNED_CONTEXT((#1796,#1798,#1799))
REPRESENTATION_CONTEXT('','3D')
);
#1795=(
GEOMETRIC_REPRESENTATION_CONTEXT(3)
GLOBAL_UNCERTAINTY_ASSIGNED_CONTEXT((#1793))
GLOBAL_UNIT_ASSIGNED_CONTEXT((#1796,#1798,#1799))
REPRESENTATION_CONTEXT('','3D')
);
#1796=(
LENGTH_UNIT()
NAMED_UNIT(*)
SI_UNIT(.MILLI.,.METRE.)
);
#1797=(
LENGTH_UNIT()
NAMED_UNIT(*)
SI_UNIT($,.METRE.)
);
#1798=(
NAMED_UNIT(*)
PLANE_ANGLE_UNIT()
SI_UNIT($,.RADIAN.)
);
#1799=(
NAMED_UNIT(*)
SI_UNIT($,.STERADIAN.)
SOLID_ANGLE_UNIT()
);
#1800=SHAPE_DEFINITION_REPRESENTATION(#1801,#1802);
#1801=PRODUCT_DEFINITION_SHAPE('',$,#1804);
#1802=SHAPE_REPRESENTATION('',(#974),#1794);
#1803=PRODUCT_DEFINITION_CONTEXT('part definition',#1808,'design');
#1804=PRODUCT_DEFINITION('Wanne 7x3 flacher Boden gro\X\DF','(Unsaved)',
#1805,#1803);
#1805=PRODUCT_DEFINITION_FORMATION('',$,#1810);
#1806=PRODUCT_RELATED_PRODUCT_CATEGORY('(Unsaved)','(Unsaved)',(#1810));
#1807=APPLICATION_PROTOCOL_DEFINITION('international standard',
'ap242_managed_model_based_3d_engineering',2011,#1808);
#1808=APPLICATION_CONTEXT('Managed model based 3d engineering');
#1809=PRODUCT_CONTEXT('part definition',#1808,'mechanical');
#1810=PRODUCT('Wanne 7x3 flacher Boden gro\X\DF','(Unsaved)','Unknown',
(#1809));
#1811=PRESENTATION_STYLE_ASSIGNMENT((#1813));
#1812=PRESENTATION_STYLE_ASSIGNMENT((#1814));
#1813=SURFACE_STYLE_USAGE(.BOTH.,#1815);
#1814=SURFACE_STYLE_USAGE(.BOTH.,#1816);
#1815=SURFACE_SIDE_STYLE('',(#1817));
#1816=SURFACE_SIDE_STYLE('',(#1818));
#1817=SURFACE_STYLE_FILL_AREA(#1819);
#1818=SURFACE_STYLE_FILL_AREA(#1820);
#1819=FILL_AREA_STYLE('Steel - Satin',(#1821));
#1820=FILL_AREA_STYLE('Opaque(242,242,242)',(#1822));
#1821=FILL_AREA_STYLE_COLOUR('Steel - Satin',#1823);
#1822=FILL_AREA_STYLE_COLOUR('Opaque(242,242,242)',#1824);
#1823=COLOUR_RGB('Steel - Satin',0.627450980392157,0.627450980392157,0.627450980392157);
#1824=COLOUR_RGB('Opaque(242,242,242)',0.949019607843137,0.949019607843137,
0.949019607843137);
ENDSEC;
END-ISO-10303-21;
