# Supplementary material for: A cost- and time-efficient method for high-throughput cryoprocessing and tissue analysis using multiplexed tissue molds
Source: Cell Rep Methods. 2025 Jun 27;5(4):101023. doi: 10.1016/j.crmeth.2025.101023 (PMC12256940; doi:10.1016/j.crmeth.2025.101023)
Supplement: Data S1. MTM CAD files used in this study, related to Figures 1, 2, and 3 [file mmc2.zip › MTM 7x3.step]

ISO-10303-21;
HEADER;
/* Generated by software containing ST-Developer
 * from STEP Tools, Inc. (www.steptools.com) 
 */

FILE_DESCRIPTION(
/* description */ ('Unknown',
'CAx-IF Rec.Pracs.---Representation and Presentation of Product Manufa
cturing Information (PMI)---4.0---2014-10-13'),
/* implementation_level */ '2;1');

FILE_NAME(
/* name */ 'Wanne 7x3 eng gro.step',
/* time_stamp */ '2025-03-14T08:46:18Z',
/* author */ (''),
/* organization */ (''),
/* preprocessor_version */ 'ST-DEVELOPER v20',
/* originating_system */ 'Autodesk Translation Framework v13.20.0.188',

/* authorisation */ '');

FILE_SCHEMA (('AP242_MANAGED_MODEL_BASED_3D_ENGINEERING_MIM_LF { 1 0 10303 442 1 1 4 }'));
ENDSEC;

DATA;
#10=MECHANICAL_DESIGN_GEOMETRIC_PRESENTATION_REPRESENTATION('',(#13),#1459);
#11=SHAPE_REPRESENTATION_RELATIONSHIP('SRR','None',#1466,#12);
#12=ADVANCED_BREP_SHAPE_REPRESENTATION('',(#14),#1458);
#13=STYLED_ITEM('',(#1476),#14);
#14=MANIFOLD_SOLID_BREP('Body1',#793);
#15=FACE_BOUND('',#228,.T.);
#16=FACE_BOUND('',#233,.T.);
#17=FACE_BOUND('',#234,.T.);
#18=FACE_BOUND('',#235,.T.);
#19=FACE_BOUND('',#236,.T.);
#20=FACE_BOUND('',#237,.T.);
#21=FACE_BOUND('',#238,.T.);
#22=FACE_BOUND('',#239,.T.);
#23=FACE_BOUND('',#240,.T.);
#24=FACE_BOUND('',#241,.T.);
#25=FACE_BOUND('',#242,.T.);
#26=FACE_BOUND('',#243,.T.);
#27=FACE_BOUND('',#244,.T.);
#28=FACE_BOUND('',#245,.T.);
#29=FACE_BOUND('',#246,.T.);
#30=FACE_BOUND('',#247,.T.);
#31=FACE_BOUND('',#248,.T.);
#32=FACE_BOUND('',#249,.T.);
#33=FACE_BOUND('',#250,.T.);
#34=FACE_BOUND('',#251,.T.);
#35=FACE_BOUND('',#252,.T.);
#36=FACE_BOUND('',#253,.T.);
#37=(
BOUNDED_SURFACE()
B_SPLINE_SURFACE(2,2,((#1365,#1366,#1367),(#1368,#1369,#1370),(#1371,#1372,
#1373)),.UNSPECIFIED.,.F.,.F.,.F.)
B_SPLINE_SURFACE_WITH_KNOTS((3,3),(3,3),(-1.5707963267949,-0.0325539366876119),
(-1.5707963267949,0.),.UNSPECIFIED.)
GEOMETRIC_REPRESENTATION_ITEM()
RATIONAL_B_SPLINE_SURFACE(((1.,0.707106781186548,1.),(0.718522159402724,
0.508071891346468,0.718522159402724),(1.,0.707106781186548,1.)))
REPRESENTATION_ITEM('')
SURFACE()
);
#38=(
BOUNDED_SURFACE()
B_SPLINE_SURFACE(2,2,((#1385,#1386,#1387),(#1388,#1389,#1390),(#1391,#1392,
#1393)),.UNSPECIFIED.,.F.,.F.,.F.)
B_SPLINE_SURFACE_WITH_KNOTS((3,3),(3,3),(-1.5707963267949,-0.0325539817462798),
(-3.14159265358979,-1.5707963267949),.UNSPECIFIED.)
GEOMETRIC_REPRESENTATION_ITEM()
RATIONAL_B_SPLINE_SURFACE(((1.,0.707106781186548,1.),(0.718522175071964,
0.508071902426294,0.718522175071964),(1.,0.707106781186548,1.)))
REPRESENTATION_ITEM('')
SURFACE()
);
#39=(
BOUNDED_SURFACE()
B_SPLINE_SURFACE(2,2,((#1401,#1402,#1403),(#1404,#1405,#1406),(#1407,#1408,
#1409)),.UNSPECIFIED.,.F.,.F.,.F.)
B_SPLINE_SURFACE_WITH_KNOTS((3,3),(3,3),(-1.5707963267949,-0.0325539817465561),
(1.5707963267949,3.14159265358979),.UNSPECIFIED.)
GEOMETRIC_REPRESENTATION_ITEM()
RATIONAL_B_SPLINE_SURFACE(((1.,0.707106781186548,1.),(0.71852217507206,
0.508071902426361,0.71852217507206),(1.,0.707106781186548,1.)))
REPRESENTATION_ITEM('')
SURFACE()
);
#40=(
BOUNDED_SURFACE()
B_SPLINE_SURFACE(2,2,((#1417,#1418,#1419),(#1420,#1421,#1422),(#1423,#1424,
#1425)),.UNSPECIFIED.,.F.,.F.,.F.)
B_SPLINE_SURFACE_WITH_KNOTS((3,3),(3,3),(-1.5707963267949,-0.0325539366887341),
(0.,1.5707963267949),.UNSPECIFIED.)
GEOMETRIC_REPRESENTATION_ITEM()
RATIONAL_B_SPLINE_SURFACE(((1.,0.707106781186548,1.),(0.718522159403111,
0.508071891346741,0.718522159403111),(1.,0.707106781186548,1.)))
REPRESENTATION_ITEM('')
SURFACE()
);
#41=CONICAL_SURFACE('',#876,2.1,0.0325540268050241);
#42=CONICAL_SURFACE('',#880,2.1,0.0325540268050241);
#43=CONICAL_SURFACE('',#884,2.1,0.0325540268050241);
#44=CONICAL_SURFACE('',#918,2.1,0.0325540268050241);
#45=CYLINDRICAL_SURFACE('',#868,4.1);
#46=CYLINDRICAL_SURFACE('',#872,4.1);
#47=CYLINDRICAL_SURFACE('',#895,1.5);
#48=CYLINDRICAL_SURFACE('',#899,1.5);
#49=CYLINDRICAL_SURFACE('',#903,1.5);
#50=CYLINDRICAL_SURFACE('',#907,1.5);
#51=CYLINDRICAL_SURFACE('',#908,4.1);
#52=CYLINDRICAL_SURFACE('',#913,4.1);
#53=LINE('',#1291,#89);
#54=LINE('',#1293,#90);
#55=LINE('',#1295,#91);
#56=LINE('',#1296,#92);
#57=LINE('',#1301,#93);
#58=LINE('',#1305,#94);
#59=LINE('',#1307,#95);
#60=LINE('',#1308,#96);
#61=LINE('',#1313,#97);
#62=LINE('',#1317,#98);
#63=LINE('',#1319,#99);
#64=LINE('',#1320,#100);
#65=LINE('',#1326,#101);
#66=LINE('',#1329,#102);
#67=LINE('',#1333,#103);
#68=LINE('',#1334,#104);
#69=LINE('',#1335,#105);
#70=LINE('',#1339,#106);
#71=LINE('',#1345,#107);
#72=LINE('',#1346,#108);
#73=LINE('',#1347,#109);
#74=LINE('',#1351,#110);
#75=LINE('',#1357,#111);
#76=LINE('',#1358,#112);
#77=LINE('',#1359,#113);
#78=LINE('',#1384,#114);
#79=LINE('',#1400,#115);
#80=LINE('',#1416,#116);
#81=LINE('',#1430,#117);
#82=LINE('',#1431,#118);
#83=LINE('',#1436,#119);
#84=LINE('',#1440,#120);
#85=LINE('',#1445,#121);
#86=LINE('',#1447,#122);
#87=LINE('',#1449,#123);
#88=LINE('',#1453,#124);
#89=VECTOR('',#1045,1000.);
#90=VECTOR('',#1046,1000.);
#91=VECTOR('',#1047,1000.);
#92=VECTOR('',#1048,1000.);
#93=VECTOR('',#1053,1000.);
#94=VECTOR('',#1058,1000.);
#95=VECTOR('',#1059,1000.);
#96=VECTOR('',#1060,1000.);
#97=VECTOR('',#1065,1000.);
#98=VECTOR('',#1070,1000.);
#99=VECTOR('',#1071,1000.);
#100=VECTOR('',#1072,1000.);
#101=VECTOR('',#1077,1000.);
#102=VECTOR('',#1080,1000.);
#103=VECTOR('',#1083,1000.);
#104=VECTOR('',#1084,1000.);
#105=VECTOR('',#1085,1000.);
#106=VECTOR('',#1088,1000.);
#107=VECTOR('',#1095,1000.);
#108=VECTOR('',#1096,1000.);
#109=VECTOR('',#1097,1000.);
#110=VECTOR('',#1100,1000.);
#111=VECTOR('',#1107,1000.);
#112=VECTOR('',#1108,1000.);
#113=VECTOR('',#1109,1000.);
#114=VECTOR('',#1128,1000.);
#115=VECTOR('',#1137,1000.);
#116=VECTOR('',#1146,1000.);
#117=VECTOR('',#1153,1000.);
#118=VECTOR('',#1154,1000.);
#119=VECTOR('',#1159,1000.);
#120=VECTOR('',#1164,1000.);
#121=VECTOR('',#1171,1000.);
#122=VECTOR('',#1174,1000.);
#123=VECTOR('',#1175,1000.);
#124=VECTOR('',#1182,1000.);
#125=PLANE('',#867);
#126=PLANE('',#871);
#127=PLANE('',#875);
#128=PLANE('',#879);
#129=PLANE('',#883);
#130=PLANE('',#887);
#131=PLANE('',#911);
#132=PLANE('',#915);
#133=PLANE('',#917);
#134=PLANE('',#919);
#135=PLANE('',#920);
#136=FACE_OUTER_BOUND('',#184,.T.);
#137=FACE_OUTER_BOUND('',#185,.T.);
#138=FACE_OUTER_BOUND('',#186,.T.);
#139=FACE_OUTER_BOUND('',#187,.T.);
#140=FACE_OUTER_BOUND('',#188,.T.);
#141=FACE_OUTER_BOUND('',#189,.T.);
#142=FACE_OUTER_BOUND('',#190,.T.);
#143=FACE_OUTER_BOUND('',#191,.T.);
#144=FACE_OUTER_BOUND('',#192,.T.);
#145=FACE_OUTER_BOUND('',#193,.T.);
#146=FACE_OUTER_BOUND('',#194,.T.);
#147=FACE_OUTER_BOUND('',#195,.T.);
#148=FACE_OUTER_BOUND('',#196,.T.);
#149=FACE_OUTER_BOUND('',#197,.T.);
#150=FACE_OUTER_BOUND('',#198,.T.);
#151=FACE_OUTER_BOUND('',#199,.T.);
#152=FACE_OUTER_BOUND('',#200,.T.);
#153=FACE_OUTER_BOUND('',#201,.T.);
#154=FACE_OUTER_BOUND('',#202,.T.);
#155=FACE_OUTER_BOUND('',#203,.T.);
#156=FACE_OUTER_BOUND('',#204,.T.);
#157=FACE_OUTER_BOUND('',#205,.T.);
#158=FACE_OUTER_BOUND('',#206,.T.);
#159=FACE_OUTER_BOUND('',#207,.T.);
#160=FACE_OUTER_BOUND('',#208,.T.);
#161=FACE_OUTER_BOUND('',#209,.T.);
#162=FACE_OUTER_BOUND('',#210,.T.);
#163=FACE_OUTER_BOUND('',#211,.T.);
#164=FACE_OUTER_BOUND('',#212,.T.);
#165=FACE_OUTER_BOUND('',#213,.T.);
#166=FACE_OUTER_BOUND('',#214,.T.);
#167=FACE_OUTER_BOUND('',#215,.T.);
#168=FACE_OUTER_BOUND('',#216,.T.);
#169=FACE_OUTER_BOUND('',#217,.T.);
#170=FACE_OUTER_BOUND('',#218,.T.);
#171=FACE_OUTER_BOUND('',#219,.T.);
#172=FACE_OUTER_BOUND('',#220,.T.);
#173=FACE_OUTER_BOUND('',#221,.T.);
#174=FACE_OUTER_BOUND('',#222,.T.);
#175=FACE_OUTER_BOUND('',#223,.T.);
#176=FACE_OUTER_BOUND('',#224,.T.);
#177=FACE_OUTER_BOUND('',#225,.T.);
#178=FACE_OUTER_BOUND('',#226,.T.);
#179=FACE_OUTER_BOUND('',#227,.T.);
#180=FACE_OUTER_BOUND('',#229,.T.);
#181=FACE_OUTER_BOUND('',#230,.T.);
#182=FACE_OUTER_BOUND('',#231,.T.);
#183=FACE_OUTER_BOUND('',#232,.T.);
#184=EDGE_LOOP('',(#512,#513,#514));
#185=EDGE_LOOP('',(#515,#516,#517));
#186=EDGE_LOOP('',(#518,#519,#520));
#187=EDGE_LOOP('',(#521,#522,#523));
#188=EDGE_LOOP('',(#524,#525,#526));
#189=EDGE_LOOP('',(#527,#528,#529));
#190=EDGE_LOOP('',(#530,#531,#532));
#191=EDGE_LOOP('',(#533,#534,#535));
#192=EDGE_LOOP('',(#536,#537,#538));
#193=EDGE_LOOP('',(#539,#540,#541));
#194=EDGE_LOOP('',(#542,#543,#544));
#195=EDGE_LOOP('',(#545,#546,#547));
#196=EDGE_LOOP('',(#548,#549,#550));
#197=EDGE_LOOP('',(#551,#552,#553));
#198=EDGE_LOOP('',(#554,#555,#556));
#199=EDGE_LOOP('',(#557,#558,#559));
#200=EDGE_LOOP('',(#560,#561,#562));
#201=EDGE_LOOP('',(#563,#564,#565));
#202=EDGE_LOOP('',(#566,#567,#568));
#203=EDGE_LOOP('',(#569,#570,#571));
#204=EDGE_LOOP('',(#572,#573,#574,#575));
#205=EDGE_LOOP('',(#576,#577,#578,#579));
#206=EDGE_LOOP('',(#580,#581,#582,#583));
#207=EDGE_LOOP('',(#584,#585,#586,#587));
#208=EDGE_LOOP('',(#588,#589,#590,#591));
#209=EDGE_LOOP('',(#592,#593,#594,#595));
#210=EDGE_LOOP('',(#596,#597,#598,#599));
#211=EDGE_LOOP('',(#600,#601,#602,#603));
#212=EDGE_LOOP('',(#604,#605,#606,#607));
#213=EDGE_LOOP('',(#608,#609,#610,#611));
#214=EDGE_LOOP('',(#612,#613,#614,#615));
#215=EDGE_LOOP('',(#616,#617,#618));
#216=EDGE_LOOP('',(#619,#620,#621,#622));
#217=EDGE_LOOP('',(#623,#624,#625,#626));
#218=EDGE_LOOP('',(#627,#628,#629,#630));
#219=EDGE_LOOP('',(#631,#632,#633,#634));
#220=EDGE_LOOP('',(#635,#636,#637,#638));
#221=EDGE_LOOP('',(#639,#640,#641,#642));
#222=EDGE_LOOP('',(#643,#644,#645,#646));
#223=EDGE_LOOP('',(#647,#648,#649,#650));
#224=EDGE_LOOP('',(#651,#652,#653,#654));
#225=EDGE_LOOP('',(#655,#656,#657,#658,#659,#660,#661,#662));
#226=EDGE_LOOP('',(#663,#664,#665,#666));
#227=EDGE_LOOP('',(#667,#668,#669,#670,#671,#672,#673,#674));
#228=EDGE_LOOP('',(#675,#676,#677,#678,#679,#680,#681,#682));
#229=EDGE_LOOP('',(#683,#684,#685,#686));
#230=EDGE_LOOP('',(#687,#688,#689,#690));
#231=EDGE_LOOP('',(#691,#692,#693,#694));
#232=EDGE_LOOP('',(#695,#696,#697,#698,#699,#700,#701,#702));
#233=EDGE_LOOP('',(#703));
#234=EDGE_LOOP('',(#704));
#235=EDGE_LOOP('',(#705));
#236=EDGE_LOOP('',(#706));
#237=EDGE_LOOP('',(#707));
#238=EDGE_LOOP('',(#708));
#239=EDGE_LOOP('',(#709));
#240=EDGE_LOOP('',(#710));
#241=EDGE_LOOP('',(#711));
#242=EDGE_LOOP('',(#712));
#243=EDGE_LOOP('',(#713));
#244=EDGE_LOOP('',(#714));
#245=EDGE_LOOP('',(#715));
#246=EDGE_LOOP('',(#716));
#247=EDGE_LOOP('',(#717));
#248=EDGE_LOOP('',(#718));
#249=EDGE_LOOP('',(#719));
#250=EDGE_LOOP('',(#720));
#251=EDGE_LOOP('',(#721));
#252=EDGE_LOOP('',(#722));
#253=EDGE_LOOP('',(#723));
#254=CIRCLE('',#808,2.50000000000001);
#255=CIRCLE('',#809,5.50833333333334);
#256=CIRCLE('',#811,2.50000000000001);
#257=CIRCLE('',#812,5.50833333333334);
#258=CIRCLE('',#814,2.50000000000001);
#259=CIRCLE('',#815,5.50833333333334);
#260=CIRCLE('',#817,2.50000000000001);
#261=CIRCLE('',#818,5.50833333333334);
#262=CIRCLE('',#820,2.50000000000001);
#263=CIRCLE('',#821,5.50833333333334);
#264=CIRCLE('',#823,2.50000000000001);
#265=CIRCLE('',#824,5.50833333333334);
#266=CIRCLE('',#826,2.50000000000001);
#267=CIRCLE('',#827,5.50833333333334);
#268=CIRCLE('',#829,2.50000000000001);
#269=CIRCLE('',#830,5.50833333333334);
#270=CIRCLE('',#832,2.50000000000001);
#271=CIRCLE('',#833,5.50833333333334);
#272=CIRCLE('',#835,2.50000000000001);
#273=CIRCLE('',#836,5.50833333333334);
#274=CIRCLE('',#838,2.50000000000001);
#275=CIRCLE('',#839,5.50833333333334);
#276=CIRCLE('',#841,2.50000000000001);
#277=CIRCLE('',#842,5.50833333333334);
#278=CIRCLE('',#844,2.50000000000001);
#279=CIRCLE('',#845,5.50833333333334);
#280=CIRCLE('',#847,2.50000000000001);
#281=CIRCLE('',#848,5.50833333333334);
#282=CIRCLE('',#850,2.50000000000001);
#283=CIRCLE('',#851,5.50833333333334);
#284=CIRCLE('',#853,2.50000000000001);
#285=CIRCLE('',#854,5.50833333333334);
#286=CIRCLE('',#856,2.50000000000001);
#287=CIRCLE('',#857,5.50833333333334);
#288=CIRCLE('',#859,2.50000000000001);
#289=CIRCLE('',#860,5.50833333333334);
#290=CIRCLE('',#862,2.50000000000001);
#291=CIRCLE('',#863,5.50833333333334);
#292=CIRCLE('',#865,2.50000000000001);
#293=CIRCLE('',#866,5.50833333333334);
#294=CIRCLE('',#869,4.1);
#295=CIRCLE('',#870,4.1);
#296=CIRCLE('',#873,4.1);
#297=CIRCLE('',#874,4.1);
#298=CIRCLE('',#877,2.04956177695239);
#299=CIRCLE('',#878,2.09999999999999);
#300=CIRCLE('',#881,2.04956177475251);
#301=CIRCLE('',#882,2.09999999999999);
#302=CIRCLE('',#885,2.04956177695239);
#303=CIRCLE('',#886,2.09999999999999);
#304=CIRCLE('',#889,2.50000000000001);
#305=CIRCLE('',#890,5.50833333333334);
#306=CIRCLE('',#891,1.5);
#307=CIRCLE('',#892,0.550356528057088);
#308=CIRCLE('',#893,1.5);
#309=CIRCLE('',#894,2.04956177915226);
#310=CIRCLE('',#896,1.5);
#311=CIRCLE('',#897,1.5);
#312=CIRCLE('',#898,0.550356528057088);
#313=CIRCLE('',#900,1.5);
#314=CIRCLE('',#901,1.5);
#315=CIRCLE('',#902,0.550356528057088);
#316=CIRCLE('',#904,1.5);
#317=CIRCLE('',#905,1.5);
#318=CIRCLE('',#906,0.550356528057088);
#319=CIRCLE('',#909,4.1);
#320=CIRCLE('',#910,4.1);
#321=CIRCLE('',#912,4.1);
#322=CIRCLE('',#914,4.1);
#323=CIRCLE('',#916,2.09999999999999);
#324=VERTEX_POINT('',#1189);
#325=VERTEX_POINT('',#1191);
#326=VERTEX_POINT('',#1194);
#327=VERTEX_POINT('',#1196);
#328=VERTEX_POINT('',#1199);
#329=VERTEX_POINT('',#1201);
#330=VERTEX_POINT('',#1204);
#331=VERTEX_POINT('',#1206);
#332=VERTEX_POINT('',#1209);
#333=VERTEX_POINT('',#1211);
#334=VERTEX_POINT('',#1214);
#335=VERTEX_POINT('',#1216);
#336=VERTEX_POINT('',#1219);
#337=VERTEX_POINT('',#1221);
#338=VERTEX_POINT('',#1224);
#339=VERTEX_POINT('',#1226);
#340=VERTEX_POINT('',#1229);
#341=VERTEX_POINT('',#1231);
#342=VERTEX_POINT('',#1234);
#343=VERTEX_POINT('',#1236);
#344=VERTEX_POINT('',#1239);
#345=VERTEX_POINT('',#1241);
#346=VERTEX_POINT('',#1244);
#347=VERTEX_POINT('',#1246);
#348=VERTEX_POINT('',#1249);
#349=VERTEX_POINT('',#1251);
#350=VERTEX_POINT('',#1254);
#351=VERTEX_POINT('',#1256);
#352=VERTEX_POINT('',#1259);
#353=VERTEX_POINT('',#1261);
#354=VERTEX_POINT('',#1264);
#355=VERTEX_POINT('',#1266);
#356=VERTEX_POINT('',#1269);
#357=VERTEX_POINT('',#1271);
#358=VERTEX_POINT('',#1274);
#359=VERTEX_POINT('',#1276);
#360=VERTEX_POINT('',#1279);
#361=VERTEX_POINT('',#1281);
#362=VERTEX_POINT('',#1284);
#363=VERTEX_POINT('',#1286);
#364=VERTEX_POINT('',#1289);
#365=VERTEX_POINT('',#1290);
#366=VERTEX_POINT('',#1292);
#367=VERTEX_POINT('',#1294);
#368=VERTEX_POINT('',#1298);
#369=VERTEX_POINT('',#1300);
#370=VERTEX_POINT('',#1304);
#371=VERTEX_POINT('',#1306);
#372=VERTEX_POINT('',#1310);
#373=VERTEX_POINT('',#1312);
#374=VERTEX_POINT('',#1316);
#375=VERTEX_POINT('',#1318);
#376=VERTEX_POINT('',#1322);
#377=VERTEX_POINT('',#1323);
#378=VERTEX_POINT('',#1325);
#379=VERTEX_POINT('',#1327);
#380=VERTEX_POINT('',#1331);
#381=VERTEX_POINT('',#1332);
#382=VERTEX_POINT('',#1337);
#383=VERTEX_POINT('',#1338);
#384=VERTEX_POINT('',#1343);
#385=VERTEX_POINT('',#1344);
#386=VERTEX_POINT('',#1349);
#387=VERTEX_POINT('',#1350);
#388=VERTEX_POINT('',#1355);
#389=VERTEX_POINT('',#1356);
#390=VERTEX_POINT('',#1361);
#391=VERTEX_POINT('',#1363);
#392=VERTEX_POINT('',#1374);
#393=VERTEX_POINT('',#1375);
#394=VERTEX_POINT('',#1377);
#395=VERTEX_POINT('',#1382);
#396=VERTEX_POINT('',#1394);
#397=VERTEX_POINT('',#1398);
#398=VERTEX_POINT('',#1410);
#399=VERTEX_POINT('',#1414);
#400=VERTEX_POINT('',#1426);
#401=VERTEX_POINT('',#1433);
#402=VERTEX_POINT('',#1435);
#403=VERTEX_POINT('',#1439);
#404=VERTEX_POINT('',#1443);
#405=VERTEX_POINT('',#1448);
#406=EDGE_CURVE('',#324,#324,#254,.T.);
#407=EDGE_CURVE('',#325,#324,#255,.T.);
#408=EDGE_CURVE('',#326,#326,#256,.T.);
#409=EDGE_CURVE('',#327,#326,#257,.T.);
#410=EDGE_CURVE('',#328,#328,#258,.T.);
#411=EDGE_CURVE('',#329,#328,#259,.T.);
#412=EDGE_CURVE('',#330,#330,#260,.T.);
#413=EDGE_CURVE('',#331,#330,#261,.T.);
#414=EDGE_CURVE('',#332,#332,#262,.T.);
#415=EDGE_CURVE('',#333,#332,#263,.T.);
#416=EDGE_CURVE('',#334,#334,#264,.T.);
#417=EDGE_CURVE('',#335,#334,#265,.T.);
#418=EDGE_CURVE('',#336,#336,#266,.T.);
#419=EDGE_CURVE('',#337,#336,#267,.T.);
#420=EDGE_CURVE('',#338,#338,#268,.T.);
#421=EDGE_CURVE('',#339,#338,#269,.T.);
#422=EDGE_CURVE('',#340,#340,#270,.T.);
#423=EDGE_CURVE('',#341,#340,#271,.T.);
#424=EDGE_CURVE('',#342,#342,#272,.T.);
#425=EDGE_CURVE('',#343,#342,#273,.T.);
#426=EDGE_CURVE('',#344,#344,#274,.T.);
#427=EDGE_CURVE('',#345,#344,#275,.T.);
#428=EDGE_CURVE('',#346,#346,#276,.T.);
#429=EDGE_CURVE('',#347,#346,#277,.T.);
#430=EDGE_CURVE('',#348,#348,#278,.T.);
#431=EDGE_CURVE('',#349,#348,#279,.T.);
#432=EDGE_CURVE('',#350,#350,#280,.T.);
#433=EDGE_CURVE('',#351,#350,#281,.T.);
#434=EDGE_CURVE('',#352,#352,#282,.T.);
#435=EDGE_CURVE('',#353,#352,#283,.T.);
#436=EDGE_CURVE('',#354,#354,#284,.T.);
#437=EDGE_CURVE('',#355,#354,#285,.T.);
#438=EDGE_CURVE('',#356,#356,#286,.T.);
#439=EDGE_CURVE('',#357,#356,#287,.T.);
#440=EDGE_CURVE('',#358,#358,#288,.T.);
#441=EDGE_CURVE('',#359,#358,#289,.T.);
#442=EDGE_CURVE('',#360,#360,#290,.T.);
#443=EDGE_CURVE('',#361,#360,#291,.T.);
#444=EDGE_CURVE('',#362,#362,#292,.T.);
#445=EDGE_CURVE('',#363,#362,#293,.T.);
#446=EDGE_CURVE('',#364,#365,#53,.T.);
#447=EDGE_CURVE('',#365,#366,#54,.F.);
#448=EDGE_CURVE('',#367,#366,#55,.T.);
#449=EDGE_CURVE('',#367,#364,#56,.T.);
#450=EDGE_CURVE('',#368,#367,#294,.T.);
#451=EDGE_CURVE('',#369,#368,#57,.F.);
#452=EDGE_CURVE('',#364,#369,#295,.F.);
#453=EDGE_CURVE('',#370,#369,#58,.T.);
#454=EDGE_CURVE('',#371,#368,#59,.T.);
#455=EDGE_CURVE('',#371,#370,#60,.T.);
#456=EDGE_CURVE('',#372,#371,#296,.T.);
#457=EDGE_CURVE('',#373,#372,#61,.F.);
#458=EDGE_CURVE('',#370,#373,#297,.F.);
#459=EDGE_CURVE('',#374,#372,#62,.T.);
#460=EDGE_CURVE('',#374,#375,#63,.T.);
#461=EDGE_CURVE('',#375,#373,#64,.T.);
#462=EDGE_CURVE('',#376,#377,#298,.T.);
#463=EDGE_CURVE('',#377,#378,#65,.T.);
#464=EDGE_CURVE('',#379,#378,#299,.F.);
#465=EDGE_CURVE('',#376,#379,#66,.T.);
#466=EDGE_CURVE('',#380,#381,#67,.F.);
#467=EDGE_CURVE('',#381,#376,#68,.F.);
#468=EDGE_CURVE('',#379,#380,#69,.T.);
#469=EDGE_CURVE('',#382,#383,#70,.T.);
#470=EDGE_CURVE('',#382,#381,#300,.T.);
#471=EDGE_CURVE('',#383,#380,#301,.F.);
#472=EDGE_CURVE('',#384,#385,#71,.F.);
#473=EDGE_CURVE('',#385,#382,#72,.F.);
#474=EDGE_CURVE('',#383,#384,#73,.T.);
#475=EDGE_CURVE('',#386,#387,#74,.T.);
#476=EDGE_CURVE('',#386,#385,#302,.T.);
#477=EDGE_CURVE('',#387,#384,#303,.F.);
#478=EDGE_CURVE('',#388,#389,#75,.F.);
#479=EDGE_CURVE('',#389,#386,#76,.F.);
#480=EDGE_CURVE('',#387,#388,#77,.T.);
#481=EDGE_CURVE('',#390,#390,#304,.T.);
#482=EDGE_CURVE('',#391,#390,#305,.T.);
#483=EDGE_CURVE('',#392,#393,#306,.T.);
#484=EDGE_CURVE('',#394,#393,#307,.T.);
#485=EDGE_CURVE('',#389,#394,#308,.F.);
#486=EDGE_CURVE('',#392,#389,#309,.T.);
#487=EDGE_CURVE('',#395,#386,#310,.F.);
#488=EDGE_CURVE('',#395,#394,#78,.T.);
#489=EDGE_CURVE('',#396,#385,#311,.T.);
#490=EDGE_CURVE('',#396,#395,#312,.T.);
#491=EDGE_CURVE('',#397,#382,#313,.F.);
#492=EDGE_CURVE('',#397,#396,#79,.T.);
#493=EDGE_CURVE('',#398,#381,#314,.T.);
#494=EDGE_CURVE('',#398,#397,#315,.T.);
#495=EDGE_CURVE('',#376,#399,#316,.T.);
#496=EDGE_CURVE('',#399,#398,#80,.T.);
#497=EDGE_CURVE('',#377,#400,#317,.F.);
#498=EDGE_CURVE('',#400,#399,#318,.T.);
#499=EDGE_CURVE('',#393,#400,#81,.T.);
#500=EDGE_CURVE('',#377,#392,#82,.F.);
#501=EDGE_CURVE('',#401,#374,#319,.T.);
#502=EDGE_CURVE('',#402,#401,#83,.F.);
#503=EDGE_CURVE('',#375,#402,#320,.F.);
#504=EDGE_CURVE('',#403,#402,#84,.T.);
#505=EDGE_CURVE('',#403,#365,#321,.F.);
#506=EDGE_CURVE('',#366,#404,#322,.T.);
#507=EDGE_CURVE('',#404,#403,#85,.T.);
#508=EDGE_CURVE('',#404,#401,#86,.T.);
#509=EDGE_CURVE('',#405,#378,#87,.T.);
#510=EDGE_CURVE('',#405,#388,#323,.F.);
#511=EDGE_CURVE('',#392,#405,#88,.T.);
#512=ORIENTED_EDGE('',*,*,#406,.T.);
#513=ORIENTED_EDGE('',*,*,#407,.F.);
#514=ORIENTED_EDGE('',*,*,#407,.T.);
#515=ORIENTED_EDGE('',*,*,#408,.T.);
#516=ORIENTED_EDGE('',*,*,#409,.F.);
#517=ORIENTED_EDGE('',*,*,#409,.T.);
#518=ORIENTED_EDGE('',*,*,#410,.T.);
#519=ORIENTED_EDGE('',*,*,#411,.F.);
#520=ORIENTED_EDGE('',*,*,#411,.T.);
#521=ORIENTED_EDGE('',*,*,#412,.T.);
#522=ORIENTED_EDGE('',*,*,#413,.F.);
#523=ORIENTED_EDGE('',*,*,#413,.T.);
#524=ORIENTED_EDGE('',*,*,#414,.T.);
#525=ORIENTED_EDGE('',*,*,#415,.F.);
#526=ORIENTED_EDGE('',*,*,#415,.T.);
#527=ORIENTED_EDGE('',*,*,#416,.T.);
#528=ORIENTED_EDGE('',*,*,#417,.F.);
#529=ORIENTED_EDGE('',*,*,#417,.T.);
#530=ORIENTED_EDGE('',*,*,#418,.T.);
#531=ORIENTED_EDGE('',*,*,#419,.F.);
#532=ORIENTED_EDGE('',*,*,#419,.T.);
#533=ORIENTED_EDGE('',*,*,#420,.T.);
#534=ORIENTED_EDGE('',*,*,#421,.F.);
#535=ORIENTED_EDGE('',*,*,#421,.T.);
#536=ORIENTED_EDGE('',*,*,#422,.T.);
#537=ORIENTED_EDGE('',*,*,#423,.F.);
#538=ORIENTED_EDGE('',*,*,#423,.T.);
#539=ORIENTED_EDGE('',*,*,#424,.T.);
#540=ORIENTED_EDGE('',*,*,#425,.F.);
#541=ORIENTED_EDGE('',*,*,#425,.T.);
#542=ORIENTED_EDGE('',*,*,#426,.T.);
#543=ORIENTED_EDGE('',*,*,#427,.F.);
#544=ORIENTED_EDGE('',*,*,#427,.T.);
#545=ORIENTED_EDGE('',*,*,#428,.T.);
#546=ORIENTED_EDGE('',*,*,#429,.F.);
#547=ORIENTED_EDGE('',*,*,#429,.T.);
#548=ORIENTED_EDGE('',*,*,#430,.T.);
#549=ORIENTED_EDGE('',*,*,#431,.F.);
#550=ORIENTED_EDGE('',*,*,#431,.T.);
#551=ORIENTED_EDGE('',*,*,#432,.T.);
#552=ORIENTED_EDGE('',*,*,#433,.F.);
#553=ORIENTED_EDGE('',*,*,#433,.T.);
#554=ORIENTED_EDGE('',*,*,#434,.T.);
#555=ORIENTED_EDGE('',*,*,#435,.F.);
#556=ORIENTED_EDGE('',*,*,#435,.T.);
#557=ORIENTED_EDGE('',*,*,#436,.T.);
#558=ORIENTED_EDGE('',*,*,#437,.F.);
#559=ORIENTED_EDGE('',*,*,#437,.T.);
#560=ORIENTED_EDGE('',*,*,#438,.T.);
#561=ORIENTED_EDGE('',*,*,#439,.F.);
#562=ORIENTED_EDGE('',*,*,#439,.T.);
#563=ORIENTED_EDGE('',*,*,#440,.T.);
#564=ORIENTED_EDGE('',*,*,#441,.F.);
#565=ORIENTED_EDGE('',*,*,#441,.T.);
#566=ORIENTED_EDGE('',*,*,#442,.T.);
#567=ORIENTED_EDGE('',*,*,#443,.F.);
#568=ORIENTED_EDGE('',*,*,#443,.T.);
#569=ORIENTED_EDGE('',*,*,#444,.T.);
#570=ORIENTED_EDGE('',*,*,#445,.F.);
#571=ORIENTED_EDGE('',*,*,#445,.T.);
#572=ORIENTED_EDGE('',*,*,#446,.T.);
#573=ORIENTED_EDGE('',*,*,#447,.T.);
#574=ORIENTED_EDGE('',*,*,#448,.F.);
#575=ORIENTED_EDGE('',*,*,#449,.T.);
#576=ORIENTED_EDGE('',*,*,#450,.F.);
#577=ORIENTED_EDGE('',*,*,#451,.F.);
#578=ORIENTED_EDGE('',*,*,#452,.F.);
#579=ORIENTED_EDGE('',*,*,#449,.F.);
#580=ORIENTED_EDGE('',*,*,#453,.T.);
#581=ORIENTED_EDGE('',*,*,#451,.T.);
#582=ORIENTED_EDGE('',*,*,#454,.F.);
#583=ORIENTED_EDGE('',*,*,#455,.T.);
#584=ORIENTED_EDGE('',*,*,#456,.F.);
#585=ORIENTED_EDGE('',*,*,#457,.F.);
#586=ORIENTED_EDGE('',*,*,#458,.F.);
#587=ORIENTED_EDGE('',*,*,#455,.F.);
#588=ORIENTED_EDGE('',*,*,#459,.F.);
#589=ORIENTED_EDGE('',*,*,#460,.T.);
#590=ORIENTED_EDGE('',*,*,#461,.T.);
#591=ORIENTED_EDGE('',*,*,#457,.T.);
#592=ORIENTED_EDGE('',*,*,#462,.T.);
#593=ORIENTED_EDGE('',*,*,#463,.T.);
#594=ORIENTED_EDGE('',*,*,#464,.F.);
#595=ORIENTED_EDGE('',*,*,#465,.F.);
#596=ORIENTED_EDGE('',*,*,#466,.T.);
#597=ORIENTED_EDGE('',*,*,#467,.T.);
#598=ORIENTED_EDGE('',*,*,#465,.T.);
#599=ORIENTED_EDGE('',*,*,#468,.T.);
#600=ORIENTED_EDGE('',*,*,#469,.F.);
#601=ORIENTED_EDGE('',*,*,#470,.T.);
#602=ORIENTED_EDGE('',*,*,#466,.F.);
#603=ORIENTED_EDGE('',*,*,#471,.F.);
#604=ORIENTED_EDGE('',*,*,#472,.T.);
#605=ORIENTED_EDGE('',*,*,#473,.T.);
#606=ORIENTED_EDGE('',*,*,#469,.T.);
#607=ORIENTED_EDGE('',*,*,#474,.T.);
#608=ORIENTED_EDGE('',*,*,#475,.F.);
#609=ORIENTED_EDGE('',*,*,#476,.T.);
#610=ORIENTED_EDGE('',*,*,#472,.F.);
#611=ORIENTED_EDGE('',*,*,#477,.F.);
#612=ORIENTED_EDGE('',*,*,#478,.T.);
#613=ORIENTED_EDGE('',*,*,#479,.T.);
#614=ORIENTED_EDGE('',*,*,#475,.T.);
#615=ORIENTED_EDGE('',*,*,#480,.T.);
#616=ORIENTED_EDGE('',*,*,#481,.T.);
#617=ORIENTED_EDGE('',*,*,#482,.F.);
#618=ORIENTED_EDGE('',*,*,#482,.T.);
#619=ORIENTED_EDGE('',*,*,#483,.T.);
#620=ORIENTED_EDGE('',*,*,#484,.F.);
#621=ORIENTED_EDGE('',*,*,#485,.F.);
#622=ORIENTED_EDGE('',*,*,#486,.F.);
#623=ORIENTED_EDGE('',*,*,#487,.T.);
#624=ORIENTED_EDGE('',*,*,#479,.F.);
#625=ORIENTED_EDGE('',*,*,#485,.T.);
#626=ORIENTED_EDGE('',*,*,#488,.F.);
#627=ORIENTED_EDGE('',*,*,#489,.T.);
#628=ORIENTED_EDGE('',*,*,#476,.F.);
#629=ORIENTED_EDGE('',*,*,#487,.F.);
#630=ORIENTED_EDGE('',*,*,#490,.F.);
#631=ORIENTED_EDGE('',*,*,#491,.T.);
#632=ORIENTED_EDGE('',*,*,#473,.F.);
#633=ORIENTED_EDGE('',*,*,#489,.F.);
#634=ORIENTED_EDGE('',*,*,#492,.F.);
#635=ORIENTED_EDGE('',*,*,#493,.T.);
#636=ORIENTED_EDGE('',*,*,#470,.F.);
#637=ORIENTED_EDGE('',*,*,#491,.F.);
#638=ORIENTED_EDGE('',*,*,#494,.F.);
#639=ORIENTED_EDGE('',*,*,#495,.F.);
#640=ORIENTED_EDGE('',*,*,#467,.F.);
#641=ORIENTED_EDGE('',*,*,#493,.F.);
#642=ORIENTED_EDGE('',*,*,#496,.F.);
#643=ORIENTED_EDGE('',*,*,#497,.F.);
#644=ORIENTED_EDGE('',*,*,#462,.F.);
#645=ORIENTED_EDGE('',*,*,#495,.T.);
#646=ORIENTED_EDGE('',*,*,#498,.F.);
#647=ORIENTED_EDGE('',*,*,#497,.T.);
#648=ORIENTED_EDGE('',*,*,#499,.F.);
#649=ORIENTED_EDGE('',*,*,#483,.F.);
#650=ORIENTED_EDGE('',*,*,#500,.F.);
#651=ORIENTED_EDGE('',*,*,#501,.F.);
#652=ORIENTED_EDGE('',*,*,#502,.F.);
#653=ORIENTED_EDGE('',*,*,#503,.F.);
#654=ORIENTED_EDGE('',*,*,#460,.F.);
#655=ORIENTED_EDGE('',*,*,#504,.F.);
#656=ORIENTED_EDGE('',*,*,#505,.T.);
#657=ORIENTED_EDGE('',*,*,#446,.F.);
#658=ORIENTED_EDGE('',*,*,#452,.T.);
#659=ORIENTED_EDGE('',*,*,#453,.F.);
#660=ORIENTED_EDGE('',*,*,#458,.T.);
#661=ORIENTED_EDGE('',*,*,#461,.F.);
#662=ORIENTED_EDGE('',*,*,#503,.T.);
#663=ORIENTED_EDGE('',*,*,#506,.F.);
#664=ORIENTED_EDGE('',*,*,#447,.F.);
#665=ORIENTED_EDGE('',*,*,#505,.F.);
#666=ORIENTED_EDGE('',*,*,#507,.F.);
#667=ORIENTED_EDGE('',*,*,#508,.T.);
#668=ORIENTED_EDGE('',*,*,#501,.T.);
#669=ORIENTED_EDGE('',*,*,#459,.T.);
#670=ORIENTED_EDGE('',*,*,#456,.T.);
#671=ORIENTED_EDGE('',*,*,#454,.T.);
#672=ORIENTED_EDGE('',*,*,#450,.T.);
#673=ORIENTED_EDGE('',*,*,#448,.T.);
#674=ORIENTED_EDGE('',*,*,#506,.T.);
#675=ORIENTED_EDGE('',*,*,#464,.T.);
#676=ORIENTED_EDGE('',*,*,#509,.F.);
#677=ORIENTED_EDGE('',*,*,#510,.T.);
#678=ORIENTED_EDGE('',*,*,#480,.F.);
#679=ORIENTED_EDGE('',*,*,#477,.T.);
#680=ORIENTED_EDGE('',*,*,#474,.F.);
#681=ORIENTED_EDGE('',*,*,#471,.T.);
#682=ORIENTED_EDGE('',*,*,#468,.F.);
#683=ORIENTED_EDGE('',*,*,#502,.T.);
#684=ORIENTED_EDGE('',*,*,#508,.F.);
#685=ORIENTED_EDGE('',*,*,#507,.T.);
#686=ORIENTED_EDGE('',*,*,#504,.T.);
#687=ORIENTED_EDGE('',*,*,#511,.F.);
#688=ORIENTED_EDGE('',*,*,#486,.T.);
#689=ORIENTED_EDGE('',*,*,#478,.F.);
#690=ORIENTED_EDGE('',*,*,#510,.F.);
#691=ORIENTED_EDGE('',*,*,#509,.T.);
#692=ORIENTED_EDGE('',*,*,#463,.F.);
#693=ORIENTED_EDGE('',*,*,#500,.T.);
#694=ORIENTED_EDGE('',*,*,#511,.T.);
#695=ORIENTED_EDGE('',*,*,#499,.T.);
#696=ORIENTED_EDGE('',*,*,#498,.T.);
#697=ORIENTED_EDGE('',*,*,#496,.T.);
#698=ORIENTED_EDGE('',*,*,#494,.T.);
#699=ORIENTED_EDGE('',*,*,#492,.T.);
#700=ORIENTED_EDGE('',*,*,#490,.T.);
#701=ORIENTED_EDGE('',*,*,#488,.T.);
#702=ORIENTED_EDGE('',*,*,#484,.T.);
#703=ORIENTED_EDGE('',*,*,#481,.F.);
#704=ORIENTED_EDGE('',*,*,#406,.F.);
#705=ORIENTED_EDGE('',*,*,#408,.F.);
#706=ORIENTED_EDGE('',*,*,#410,.F.);
#707=ORIENTED_EDGE('',*,*,#412,.F.);
#708=ORIENTED_EDGE('',*,*,#414,.F.);
#709=ORIENTED_EDGE('',*,*,#416,.F.);
#710=ORIENTED_EDGE('',*,*,#418,.F.);
#711=ORIENTED_EDGE('',*,*,#420,.F.);
#712=ORIENTED_EDGE('',*,*,#422,.F.);
#713=ORIENTED_EDGE('',*,*,#424,.F.);
#714=ORIENTED_EDGE('',*,*,#426,.F.);
#715=ORIENTED_EDGE('',*,*,#428,.F.);
#716=ORIENTED_EDGE('',*,*,#430,.F.);
#717=ORIENTED_EDGE('',*,*,#432,.F.);
#718=ORIENTED_EDGE('',*,*,#434,.F.);
#719=ORIENTED_EDGE('',*,*,#436,.F.);
#720=ORIENTED_EDGE('',*,*,#438,.F.);
#721=ORIENTED_EDGE('',*,*,#440,.F.);
#722=ORIENTED_EDGE('',*,*,#442,.F.);
#723=ORIENTED_EDGE('',*,*,#444,.F.);
#724=SPHERICAL_SURFACE('',#807,5.50833333333334);
#725=SPHERICAL_SURFACE('',#810,5.50833333333334);
#726=SPHERICAL_SURFACE('',#813,5.50833333333334);
#727=SPHERICAL_SURFACE('',#816,5.50833333333334);
#728=SPHERICAL_SURFACE('',#819,5.50833333333334);
#729=SPHERICAL_SURFACE('',#822,5.50833333333334);
#730=SPHERICAL_SURFACE('',#825,5.50833333333334);
#731=SPHERICAL_SURFACE('',#828,5.50833333333334);
#732=SPHERICAL_SURFACE('',#831,5.50833333333334);
#733=SPHERICAL_SURFACE('',#834,5.50833333333334);
#734=SPHERICAL_SURFACE('',#837,5.50833333333334);
#735=SPHERICAL_SURFACE('',#840,5.50833333333334);
#736=SPHERICAL_SURFACE('',#843,5.50833333333334);
#737=SPHERICAL_SURFACE('',#846,5.50833333333334);
#738=SPHERICAL_SURFACE('',#849,5.50833333333334);
#739=SPHERICAL_SURFACE('',#852,5.50833333333334);
#740=SPHERICAL_SURFACE('',#855,5.50833333333334);
#741=SPHERICAL_SURFACE('',#858,5.50833333333334);
#742=SPHERICAL_SURFACE('',#861,5.50833333333334);
#743=SPHERICAL_SURFACE('',#864,5.50833333333334);
#744=SPHERICAL_SURFACE('',#888,5.50833333333334);
#745=ADVANCED_FACE('',(#136),#724,.F.);
#746=ADVANCED_FACE('',(#137),#725,.F.);
#747=ADVANCED_FACE('',(#138),#726,.F.);
#748=ADVANCED_FACE('',(#139),#727,.F.);
#749=ADVANCED_FACE('',(#140),#728,.F.);
#750=ADVANCED_FACE('',(#141),#729,.F.);
#751=ADVANCED_FACE('',(#142),#730,.F.);
#752=ADVANCED_FACE('',(#143),#731,.F.);
#753=ADVANCED_FACE('',(#144),#732,.F.);
#754=ADVANCED_FACE('',(#145),#733,.F.);
#755=ADVANCED_FACE('',(#146),#734,.F.);
#756=ADVANCED_FACE('',(#147),#735,.F.);
#757=ADVANCED_FACE('',(#148),#736,.F.);
#758=ADVANCED_FACE('',(#149),#737,.F.);
#759=ADVANCED_FACE('',(#150),#738,.F.);
#760=ADVANCED_FACE('',(#151),#739,.F.);
#761=ADVANCED_FACE('',(#152),#740,.F.);
#762=ADVANCED_FACE('',(#153),#741,.F.);
#763=ADVANCED_FACE('',(#154),#742,.F.);
#764=ADVANCED_FACE('',(#155),#743,.F.);
#765=ADVANCED_FACE('',(#156),#125,.F.);
#766=ADVANCED_FACE('',(#157),#45,.T.);
#767=ADVANCED_FACE('',(#158),#126,.F.);
#768=ADVANCED_FACE('',(#159),#46,.T.);
#769=ADVANCED_FACE('',(#160),#127,.F.);
#770=ADVANCED_FACE('',(#161),#41,.F.);
#771=ADVANCED_FACE('',(#162),#128,.T.);
#772=ADVANCED_FACE('',(#163),#42,.F.);
#773=ADVANCED_FACE('',(#164),#129,.T.);
#774=ADVANCED_FACE('',(#165),#43,.F.);
#775=ADVANCED_FACE('',(#166),#130,.T.);
#776=ADVANCED_FACE('',(#167),#744,.F.);
#777=ADVANCED_FACE('',(#168),#37,.T.);
#778=ADVANCED_FACE('',(#169),#47,.F.);
#779=ADVANCED_FACE('',(#170),#38,.T.);
#780=ADVANCED_FACE('',(#171),#48,.F.);
#781=ADVANCED_FACE('',(#172),#39,.T.);
#782=ADVANCED_FACE('',(#173),#49,.F.);
#783=ADVANCED_FACE('',(#174),#40,.T.);
#784=ADVANCED_FACE('',(#175),#50,.F.);
#785=ADVANCED_FACE('',(#176),#51,.T.);
#786=ADVANCED_FACE('',(#177),#131,.F.);
#787=ADVANCED_FACE('',(#178),#52,.T.);
#788=ADVANCED_FACE('',(#179,#15),#132,.T.);
#789=ADVANCED_FACE('',(#180),#133,.F.);
#790=ADVANCED_FACE('',(#181),#44,.F.);
#791=ADVANCED_FACE('',(#182),#134,.T.);
#792=ADVANCED_FACE('',(#183,#16,#17,#18,#19,#20,#21,#22,#23,#24,#25,#26,
#27,#28,#29,#30,#31,#32,#33,#34,#35,#36),#135,.T.);
#793=CLOSED_SHELL('',(#745,#746,#747,#748,#749,#750,#751,#752,#753,#754,
#755,#756,#757,#758,#759,#760,#761,#762,#763,#764,#765,#766,#767,#768,#769,
#770,#771,#772,#773,#774,#775,#776,#777,#778,#779,#780,#781,#782,#783,#784,
#785,#786,#787,#788,#789,#790,#791,#792));
#794=DERIVED_UNIT_ELEMENT(#796,1.);
#795=DERIVED_UNIT_ELEMENT(#1461,-3.);
#796=(
MASS_UNIT()
NAMED_UNIT(*)
SI_UNIT(.KILO.,.GRAM.)
);
#797=DERIVED_UNIT((#794,#795));
#798=MEASURE_REPRESENTATION_ITEM('density measure',
POSITIVE_RATIO_MEASURE(7850.),#797);
#799=PROPERTY_DEFINITION_REPRESENTATION(#804,#801);
#800=PROPERTY_DEFINITION_REPRESENTATION(#805,#802);
#801=REPRESENTATION('material name',(#803),#1458);
#802=REPRESENTATION('density',(#798),#1458);
#803=DESCRIPTIVE_REPRESENTATION_ITEM('Steel','Steel');
#804=PROPERTY_DEFINITION('material property','material name',#1468);
#805=PROPERTY_DEFINITION('material property','density of part',#1468);
#806=AXIS2_PLACEMENT_3D('',#1187,#921,#922);
#807=AXIS2_PLACEMENT_3D('',#1188,#923,#924);
#808=AXIS2_PLACEMENT_3D('',#1190,#925,#926);
#809=AXIS2_PLACEMENT_3D('',#1192,#927,#928);
#810=AXIS2_PLACEMENT_3D('',#1193,#929,#930);
#811=AXIS2_PLACEMENT_3D('',#1195,#931,#932);
#812=AXIS2_PLACEMENT_3D('',#1197,#933,#934);
#813=AXIS2_PLACEMENT_3D('',#1198,#935,#936);
#814=AXIS2_PLACEMENT_3D('',#1200,#937,#938);
#815=AXIS2_PLACEMENT_3D('',#1202,#939,#940);
#816=AXIS2_PLACEMENT_3D('',#1203,#941,#942);
#817=AXIS2_PLACEMENT_3D('',#1205,#943,#944);
#818=AXIS2_PLACEMENT_3D('',#1207,#945,#946);
#819=AXIS2_PLACEMENT_3D('',#1208,#947,#948);
#820=AXIS2_PLACEMENT_3D('',#1210,#949,#950);
#821=AXIS2_PLACEMENT_3D('',#1212,#951,#952);
#822=AXIS2_PLACEMENT_3D('',#1213,#953,#954);
#823=AXIS2_PLACEMENT_3D('',#1215,#955,#956);
#824=AXIS2_PLACEMENT_3D('',#1217,#957,#958);
#825=AXIS2_PLACEMENT_3D('',#1218,#959,#960);
#826=AXIS2_PLACEMENT_3D('',#1220,#961,#962);
#827=AXIS2_PLACEMENT_3D('',#1222,#963,#964);
#828=AXIS2_PLACEMENT_3D('',#1223,#965,#966);
#829=AXIS2_PLACEMENT_3D('',#1225,#967,#968);
#830=AXIS2_PLACEMENT_3D('',#1227,#969,#970);
#831=AXIS2_PLACEMENT_3D('',#1228,#971,#972);
#832=AXIS2_PLACEMENT_3D('',#1230,#973,#974);
#833=AXIS2_PLACEMENT_3D('',#1232,#975,#976);
#834=AXIS2_PLACEMENT_3D('',#1233,#977,#978);
#835=AXIS2_PLACEMENT_3D('',#1235,#979,#980);
#836=AXIS2_PLACEMENT_3D('',#1237,#981,#982);
#837=AXIS2_PLACEMENT_3D('',#1238,#983,#984);
#838=AXIS2_PLACEMENT_3D('',#1240,#985,#986);
#839=AXIS2_PLACEMENT_3D('',#1242,#987,#988);
#840=AXIS2_PLACEMENT_3D('',#1243,#989,#990);
#841=AXIS2_PLACEMENT_3D('',#1245,#991,#992);
#842=AXIS2_PLACEMENT_3D('',#1247,#993,#994);
#843=AXIS2_PLACEMENT_3D('',#1248,#995,#996);
#844=AXIS2_PLACEMENT_3D('',#1250,#997,#998);
#845=AXIS2_PLACEMENT_3D('',#1252,#999,#1000);
#846=AXIS2_PLACEMENT_3D('',#1253,#1001,#1002);
#847=AXIS2_PLACEMENT_3D('',#1255,#1003,#1004);
#848=AXIS2_PLACEMENT_3D('',#1257,#1005,#1006);
#849=AXIS2_PLACEMENT_3D('',#1258,#1007,#1008);
#850=AXIS2_PLACEMENT_3D('',#1260,#1009,#1010);
#851=AXIS2_PLACEMENT_3D('',#1262,#1011,#1012);
#852=AXIS2_PLACEMENT_3D('',#1263,#1013,#1014);
#853=AXIS2_PLACEMENT_3D('',#1265,#1015,#1016);
#854=AXIS2_PLACEMENT_3D('',#1267,#1017,#1018);
#855=AXIS2_PLACEMENT_3D('',#1268,#1019,#1020);
#856=AXIS2_PLACEMENT_3D('',#1270,#1021,#1022);
#857=AXIS2_PLACEMENT_3D('',#1272,#1023,#1024);
#858=AXIS2_PLACEMENT_3D('',#1273,#1025,#1026);
#859=AXIS2_PLACEMENT_3D('',#1275,#1027,#1028);
#860=AXIS2_PLACEMENT_3D('',#1277,#1029,#1030);
#861=AXIS2_PLACEMENT_3D('',#1278,#1031,#1032);
#862=AXIS2_PLACEMENT_3D('',#1280,#1033,#1034);
#863=AXIS2_PLACEMENT_3D('',#1282,#1035,#1036);
#864=AXIS2_PLACEMENT_3D('',#1283,#1037,#1038);
#865=AXIS2_PLACEMENT_3D('',#1285,#1039,#1040);
#866=AXIS2_PLACEMENT_3D('',#1287,#1041,#1042);
#867=AXIS2_PLACEMENT_3D('',#1288,#1043,#1044);
#868=AXIS2_PLACEMENT_3D('',#1297,#1049,#1050);
#869=AXIS2_PLACEMENT_3D('',#1299,#1051,#1052);
#870=AXIS2_PLACEMENT_3D('',#1302,#1054,#1055);
#871=AXIS2_PLACEMENT_3D('',#1303,#1056,#1057);
#872=AXIS2_PLACEMENT_3D('',#1309,#1061,#1062);
#873=AXIS2_PLACEMENT_3D('',#1311,#1063,#1064);
#874=AXIS2_PLACEMENT_3D('',#1314,#1066,#1067);
#875=AXIS2_PLACEMENT_3D('',#1315,#1068,#1069);
#876=AXIS2_PLACEMENT_3D('',#1321,#1073,#1074);
#877=AXIS2_PLACEMENT_3D('',#1324,#1075,#1076);
#878=AXIS2_PLACEMENT_3D('',#1328,#1078,#1079);
#879=AXIS2_PLACEMENT_3D('',#1330,#1081,#1082);
#880=AXIS2_PLACEMENT_3D('',#1336,#1086,#1087);
#881=AXIS2_PLACEMENT_3D('',#1340,#1089,#1090);
#882=AXIS2_PLACEMENT_3D('',#1341,#1091,#1092);
#883=AXIS2_PLACEMENT_3D('',#1342,#1093,#1094);
#884=AXIS2_PLACEMENT_3D('',#1348,#1098,#1099);
#885=AXIS2_PLACEMENT_3D('',#1352,#1101,#1102);
#886=AXIS2_PLACEMENT_3D('',#1353,#1103,#1104);
#887=AXIS2_PLACEMENT_3D('',#1354,#1105,#1106);
#888=AXIS2_PLACEMENT_3D('',#1360,#1110,#1111);
#889=AXIS2_PLACEMENT_3D('',#1362,#1112,#1113);
#890=AXIS2_PLACEMENT_3D('',#1364,#1114,#1115);
#891=AXIS2_PLACEMENT_3D('',#1376,#1116,#1117);
#892=AXIS2_PLACEMENT_3D('',#1378,#1118,#1119);
#893=AXIS2_PLACEMENT_3D('',#1379,#1120,#1121);
#894=AXIS2_PLACEMENT_3D('',#1380,#1122,#1123);
#895=AXIS2_PLACEMENT_3D('',#1381,#1124,#1125);
#896=AXIS2_PLACEMENT_3D('',#1383,#1126,#1127);
#897=AXIS2_PLACEMENT_3D('',#1395,#1129,#1130);
#898=AXIS2_PLACEMENT_3D('',#1396,#1131,#1132);
#899=AXIS2_PLACEMENT_3D('',#1397,#1133,#1134);
#900=AXIS2_PLACEMENT_3D('',#1399,#1135,#1136);
#901=AXIS2_PLACEMENT_3D('',#1411,#1138,#1139);
#902=AXIS2_PLACEMENT_3D('',#1412,#1140,#1141);
#903=AXIS2_PLACEMENT_3D('',#1413,#1142,#1143);
#904=AXIS2_PLACEMENT_3D('',#1415,#1144,#1145);
#905=AXIS2_PLACEMENT_3D('',#1427,#1147,#1148);
#906=AXIS2_PLACEMENT_3D('',#1428,#1149,#1150);
#907=AXIS2_PLACEMENT_3D('',#1429,#1151,#1152);
#908=AXIS2_PLACEMENT_3D('',#1432,#1155,#1156);
#909=AXIS2_PLACEMENT_3D('',#1434,#1157,#1158);
#910=AXIS2_PLACEMENT_3D('',#1437,#1160,#1161);
#911=AXIS2_PLACEMENT_3D('',#1438,#1162,#1163);
#912=AXIS2_PLACEMENT_3D('',#1441,#1165,#1166);
#913=AXIS2_PLACEMENT_3D('',#1442,#1167,#1168);
#914=AXIS2_PLACEMENT_3D('',#1444,#1169,#1170);
#915=AXIS2_PLACEMENT_3D('',#1446,#1172,#1173);
#916=AXIS2_PLACEMENT_3D('',#1450,#1176,#1177);
#917=AXIS2_PLACEMENT_3D('',#1451,#1178,#1179);
#918=AXIS2_PLACEMENT_3D('',#1452,#1180,#1181);
#919=AXIS2_PLACEMENT_3D('',#1454,#1183,#1184);
#920=AXIS2_PLACEMENT_3D('',#1455,#1185,#1186);
#921=DIRECTION('axis',(0.,0.,1.));
#922=DIRECTION('refdir',(1.,0.,0.));
#923=DIRECTION('center_axis',(0.,0.,1.));
#924=DIRECTION('ref_axis',(1.,0.,0.));
#925=DIRECTION('center_axis',(0.,0.,1.));
#926=DIRECTION('ref_axis',(1.,0.,0.));
#927=DIRECTION('center_axis',(-2.01553347889589E-16,1.,0.));
#928=DIRECTION('ref_axis',(-1.,-2.01553347889589E-16,0.));
#929=DIRECTION('center_axis',(0.,0.,1.));
#930=DIRECTION('ref_axis',(1.,0.,0.));
#931=DIRECTION('center_axis',(0.,0.,1.));
#932=DIRECTION('ref_axis',(1.,0.,0.));
#933=DIRECTION('center_axis',(-1.22464679914735E-16,1.,0.));
#934=DIRECTION('ref_axis',(-1.,-1.22464679914735E-16,0.));
#935=DIRECTION('center_axis',(0.,0.,1.));
#936=DIRECTION('ref_axis',(1.,0.,0.));
#937=DIRECTION('center_axis',(0.,0.,1.));
#938=DIRECTION('ref_axis',(1.,0.,0.));
#939=DIRECTION('center_axis',(-2.01553347889589E-16,1.,0.));
#940=DIRECTION('ref_axis',(-1.,-2.01553347889589E-16,0.));
#941=DIRECTION('center_axis',(0.,0.,1.));
#942=DIRECTION('ref_axis',(1.,0.,0.));
#943=DIRECTION('center_axis',(0.,0.,1.));
#944=DIRECTION('ref_axis',(1.,0.,0.));
#945=DIRECTION('center_axis',(-2.01553347889589E-16,1.,0.));
#946=DIRECTION('ref_axis',(-1.,-2.01553347889589E-16,0.));
#947=DIRECTION('center_axis',(0.,0.,1.));
#948=DIRECTION('ref_axis',(1.,0.,0.));
#949=DIRECTION('center_axis',(0.,0.,1.));
#950=DIRECTION('ref_axis',(1.,0.,0.));
#951=DIRECTION('center_axis',(-1.22464679914735E-16,1.,0.));
#952=DIRECTION('ref_axis',(-1.,-1.22464679914735E-16,0.));
#953=DIRECTION('center_axis',(0.,0.,1.));
#954=DIRECTION('ref_axis',(1.,0.,0.));
#955=DIRECTION('center_axis',(0.,0.,1.));
#956=DIRECTION('ref_axis',(1.,0.,0.));
#957=DIRECTION('center_axis',(-2.01553347889589E-16,1.,0.));
#958=DIRECTION('ref_axis',(-1.,-2.01553347889589E-16,0.));
#959=DIRECTION('center_axis',(0.,0.,1.));
#960=DIRECTION('ref_axis',(1.,0.,0.));
#961=DIRECTION('center_axis',(0.,0.,1.));
#962=DIRECTION('ref_axis',(1.,0.,0.));
#963=DIRECTION('center_axis',(-2.01553347889589E-16,1.,0.));
#964=DIRECTION('ref_axis',(-1.,-2.01553347889589E-16,0.));
#965=DIRECTION('center_axis',(0.,0.,1.));
#966=DIRECTION('ref_axis',(1.,0.,0.));
#967=DIRECTION('center_axis',(0.,0.,1.));
#968=DIRECTION('ref_axis',(1.,0.,0.));
#969=DIRECTION('center_axis',(-1.22464679914735E-16,1.,0.));
#970=DIRECTION('ref_axis',(-1.,-1.22464679914735E-16,0.));
#971=DIRECTION('center_axis',(0.,0.,1.));
#972=DIRECTION('ref_axis',(1.,0.,0.));
#973=DIRECTION('center_axis',(0.,0.,1.));
#974=DIRECTION('ref_axis',(1.,0.,0.));
#975=DIRECTION('center_axis',(-2.01553347889589E-16,1.,0.));
#976=DIRECTION('ref_axis',(-1.,-2.01553347889589E-16,0.));
#977=DIRECTION('center_axis',(6.12323399573676E-17,0.,1.));
#978=DIRECTION('ref_axis',(1.,0.,0.));
#979=DIRECTION('center_axis',(0.,0.,1.));
#980=DIRECTION('ref_axis',(1.,0.,0.));
#981=DIRECTION('center_axis',(-2.01553347889589E-16,1.,0.));
#982=DIRECTION('ref_axis',(-1.,-2.01553347889589E-16,0.));
#983=DIRECTION('center_axis',(6.12323399573676E-17,0.,1.));
#984=DIRECTION('ref_axis',(1.,0.,0.));
#985=DIRECTION('center_axis',(0.,0.,1.));
#986=DIRECTION('ref_axis',(1.,0.,0.));
#987=DIRECTION('center_axis',(-1.22464679914735E-16,1.,0.));
#988=DIRECTION('ref_axis',(-1.,-1.22464679914735E-16,0.));
#989=DIRECTION('center_axis',(6.12323399573676E-17,0.,1.));
#990=DIRECTION('ref_axis',(1.,0.,0.));
#991=DIRECTION('center_axis',(0.,0.,1.));
#992=DIRECTION('ref_axis',(1.,0.,0.));
#993=DIRECTION('center_axis',(-2.01553347889589E-16,1.,0.));
#994=DIRECTION('ref_axis',(-1.,-2.01553347889589E-16,0.));
#995=DIRECTION('center_axis',(0.,0.,1.));
#996=DIRECTION('ref_axis',(1.,0.,0.));
#997=DIRECTION('center_axis',(0.,0.,1.));
#998=DIRECTION('ref_axis',(1.,0.,0.));
#999=DIRECTION('center_axis',(-2.01553347889589E-16,1.,0.));
#1000=DIRECTION('ref_axis',(-1.,-2.01553347889589E-16,0.));
#1001=DIRECTION('center_axis',(0.,0.,1.));
#1002=DIRECTION('ref_axis',(1.,0.,0.));
#1003=DIRECTION('center_axis',(0.,0.,1.));
#1004=DIRECTION('ref_axis',(1.,0.,0.));
#1005=DIRECTION('center_axis',(-1.22464679914735E-16,1.,0.));
#1006=DIRECTION('ref_axis',(-1.,-1.22464679914735E-16,0.));
#1007=DIRECTION('center_axis',(0.,0.,1.));
#1008=DIRECTION('ref_axis',(1.,0.,0.));
#1009=DIRECTION('center_axis',(0.,0.,1.));
#1010=DIRECTION('ref_axis',(1.,0.,0.));
#1011=DIRECTION('center_axis',(-2.01553347889589E-16,1.,0.));
#1012=DIRECTION('ref_axis',(-1.,-2.01553347889589E-16,0.));
#1013=DIRECTION('center_axis',(0.,0.,1.));
#1014=DIRECTION('ref_axis',(1.,0.,0.));
#1015=DIRECTION('center_axis',(0.,0.,1.));
#1016=DIRECTION('ref_axis',(1.,0.,0.));
#1017=DIRECTION('center_axis',(-2.01553347889589E-16,1.,0.));
#1018=DIRECTION('ref_axis',(-1.,-2.01553347889589E-16,0.));
#1019=DIRECTION('center_axis',(0.,0.,1.));
#1020=DIRECTION('ref_axis',(1.,0.,0.));
#1021=DIRECTION('center_axis',(0.,0.,1.));
#1022=DIRECTION('ref_axis',(1.,0.,0.));
#1023=DIRECTION('center_axis',(-1.22464679914735E-16,1.,0.));
#1024=DIRECTION('ref_axis',(-1.,-1.22464679914735E-16,0.));
#1025=DIRECTION('center_axis',(0.,0.,1.));
#1026=DIRECTION('ref_axis',(1.,0.,0.));
#1027=DIRECTION('center_axis',(0.,0.,1.));
#1028=DIRECTION('ref_axis',(1.,0.,0.));
#1029=DIRECTION('center_axis',(-2.01553347889589E-16,1.,0.));
#1030=DIRECTION('ref_axis',(-1.,-2.01553347889589E-16,0.));
#1031=DIRECTION('center_axis',(0.,0.,1.));
#1032=DIRECTION('ref_axis',(1.,0.,0.));
#1033=DIRECTION('center_axis',(0.,0.,1.));
#1034=DIRECTION('ref_axis',(1.,0.,0.));
#1035=DIRECTION('center_axis',(-2.01553347889589E-16,1.,0.));
#1036=DIRECTION('ref_axis',(-1.,-2.01553347889589E-16,0.));
#1037=DIRECTION('center_axis',(0.,0.,1.));
#1038=DIRECTION('ref_axis',(1.,0.,0.));
#1039=DIRECTION('center_axis',(0.,0.,1.));
#1040=DIRECTION('ref_axis',(1.,0.,0.));
#1041=DIRECTION('center_axis',(-1.22464679914735E-16,1.,0.));
#1042=DIRECTION('ref_axis',(-1.,-1.22464679914735E-16,0.));
#1043=DIRECTION('center_axis',(0.,1.,0.));
#1044=DIRECTION('ref_axis',(0.,0.,1.));
#1045=DIRECTION('',(1.,0.,0.));
#1046=DIRECTION('',(0.,0.,-1.));
#1047=DIRECTION('',(1.,0.,0.));
#1048=DIRECTION('',(0.,0.,-1.));
#1049=DIRECTION('center_axis',(0.,0.,-1.));
#1050=DIRECTION('ref_axis',(-1.,0.,0.));
#1051=DIRECTION('center_axis',(0.,0.,1.));
#1052=DIRECTION('ref_axis',(1.,0.,0.));
#1053=DIRECTION('',(0.,0.,-1.));
#1054=DIRECTION('center_axis',(0.,0.,1.));
#1055=DIRECTION('ref_axis',(1.,0.,0.));
#1056=DIRECTION('center_axis',(1.,0.,0.));
#1057=DIRECTION('ref_axis',(0.,0.,-1.));
#1058=DIRECTION('',(0.,-1.,0.));
#1059=DIRECTION('',(0.,-1.,0.));
#1060=DIRECTION('',(0.,0.,-1.));
#1061=DIRECTION('center_axis',(0.,0.,-1.));
#1062=DIRECTION('ref_axis',(-1.,0.,0.));
#1063=DIRECTION('center_axis',(0.,0.,1.));
#1064=DIRECTION('ref_axis',(1.,0.,0.));
#1065=DIRECTION('',(0.,0.,-1.));
#1066=DIRECTION('center_axis',(0.,0.,1.));
#1067=DIRECTION('ref_axis',(1.,0.,0.));
#1068=DIRECTION('center_axis',(0.,-1.,0.));
#1069=DIRECTION('ref_axis',(0.,0.,-1.));
#1070=DIRECTION('',(-1.,0.,0.));
#1071=DIRECTION('',(0.,0.,-1.));
#1072=DIRECTION('',(-1.,0.,0.));
#1073=DIRECTION('center_axis',(0.,0.,1.));
#1074=DIRECTION('ref_axis',(1.,0.,0.));
#1075=DIRECTION('center_axis',(0.,0.,-1.));
#1076=DIRECTION('ref_axis',(-1.,0.,0.));
#1077=DIRECTION('',(0.0325482771751638,4.12387766487046E-21,0.999470164463616));
#1078=DIRECTION('center_axis',(0.,0.,1.));
#1079=DIRECTION('ref_axis',(1.,0.,0.));
#1080=DIRECTION('',(3.76933326891643E-21,0.0325482771751638,0.999470164463616));
#1081=DIRECTION('center_axis',(-1.15746099921896E-19,-0.999470164463617,
0.0325482771751638));
#1082=DIRECTION('ref_axis',(-2.88061741926928E-22,-0.0325482771751638,-0.999470164463617));
#1083=DIRECTION('',(3.76933326891643E-21,0.0325482771751638,0.999470164463616));
#1084=DIRECTION('',(-1.,1.1568477352496E-19,-3.76733614220208E-21));
#1085=DIRECTION('',(-1.,1.15694149438379E-19,-3.4794270256198E-21));
#1086=DIRECTION('center_axis',(0.,0.,1.));
#1087=DIRECTION('ref_axis',(1.,0.,0.));
#1088=DIRECTION('',(-0.0325482771751638,4.12387766487046E-21,0.999470164463616));
#1089=DIRECTION('center_axis',(0.,0.,-1.));
#1090=DIRECTION('ref_axis',(-1.,0.,0.));
#1091=DIRECTION('center_axis',(0.,0.,1.));
#1092=DIRECTION('ref_axis',(1.,0.,0.));
#1093=DIRECTION('center_axis',(0.999470164463617,-1.26633205983664E-19,
0.0325482771751638));
#1094=DIRECTION('ref_axis',(0.0325482771751638,-4.2729814545607E-21,-0.999470164463617));
#1095=DIRECTION('',(-0.0325482771751638,4.12387766487046E-21,0.999470164463616));
#1096=DIRECTION('',(-1.26566111211048E-19,-1.,-4.12169268793592E-21));
#1097=DIRECTION('',(-1.26700336324321E-19,-1.,0.));
#1098=DIRECTION('center_axis',(0.,0.,1.));
#1099=DIRECTION('ref_axis',(1.,0.,0.));
#1100=DIRECTION('',(-1.29880890328841E-19,-0.0325482771751638,0.999470164463616));
#1101=DIRECTION('center_axis',(0.,0.,-1.));
#1102=DIRECTION('ref_axis',(-1.,0.,0.));
#1103=DIRECTION('center_axis',(0.,0.,1.));
#1104=DIRECTION('ref_axis',(1.,0.,0.));
#1105=DIRECTION('center_axis',(3.98829327030254E-18,0.999470164463617,0.0325482771751638));
#1106=DIRECTION('ref_axis',(3.32521587760737E-21,-0.0325482771751638,0.999470164463617));
#1107=DIRECTION('',(-1.29880890328841E-19,-0.0325482771751638,0.999470164463616));
#1108=DIRECTION('',(1.,-3.98618013079842E-18,-1.29812074817648E-19));
#1109=DIRECTION('',(1.,-3.98607190066947E-18,-1.33135531361663E-19));
#1110=DIRECTION('center_axis',(0.,0.,1.));
#1111=DIRECTION('ref_axis',(1.,0.,0.));
#1112=DIRECTION('center_axis',(0.,0.,1.));
#1113=DIRECTION('ref_axis',(1.,0.,0.));
#1114=DIRECTION('center_axis',(-2.01553347889589E-16,1.,0.));
#1115=DIRECTION('ref_axis',(-1.,-2.01553347889589E-16,0.));
#1116=DIRECTION('center_axis',(0.,1.,0.));
#1117=DIRECTION('ref_axis',(0.,0.,1.));
#1118=DIRECTION('center_axis',(0.,0.,1.));
#1119=DIRECTION('ref_axis',(1.,0.,0.));
#1120=DIRECTION('center_axis',(-1.,0.,0.));
#1121=DIRECTION('ref_axis',(0.,0.,1.));
#1122=DIRECTION('center_axis',(0.,0.,-1.));
#1123=DIRECTION('ref_axis',(-1.,0.,0.));
#1124=DIRECTION('center_axis',(-1.,0.,0.));
#1125=DIRECTION('ref_axis',(0.,-0.695503536648831,-0.718522672230298));
#1126=DIRECTION('center_axis',(1.,0.,0.));
#1127=DIRECTION('ref_axis',(0.,0.,-1.));
#1128=DIRECTION('',(1.,0.,0.));
#1129=DIRECTION('center_axis',(0.,1.,0.));
#1130=DIRECTION('ref_axis',(0.,0.,1.));
#1131=DIRECTION('center_axis',(0.,0.,1.));
#1132=DIRECTION('ref_axis',(1.,0.,0.));
#1133=DIRECTION('center_axis',(0.,1.,0.));
#1134=DIRECTION('ref_axis',(0.,0.,1.));
#1135=DIRECTION('center_axis',(0.,-1.,0.));
#1136=DIRECTION('ref_axis',(0.,0.,-1.));
#1137=DIRECTION('',(0.,-1.,0.));
#1138=DIRECTION('center_axis',(1.,0.,0.));
#1139=DIRECTION('ref_axis',(0.,0.,-1.));
#1140=DIRECTION('center_axis',(0.,0.,1.));
#1141=DIRECTION('ref_axis',(1.,0.,0.));
#1142=DIRECTION('center_axis',(1.,0.,0.));
#1143=DIRECTION('ref_axis',(0.,0.,-1.));
#1144=DIRECTION('center_axis',(-1.,0.,0.));
#1145=DIRECTION('ref_axis',(0.,0.,1.));
#1146=DIRECTION('',(-1.,0.,0.));
#1147=DIRECTION('center_axis',(0.,-1.,0.));
#1148=DIRECTION('ref_axis',(0.,0.,-1.));
#1149=DIRECTION('center_axis',(0.,0.,1.));
#1150=DIRECTION('ref_axis',(1.,0.,0.));
#1151=DIRECTION('center_axis',(0.,-1.,0.));
#1152=DIRECTION('ref_axis',(0.,0.,-1.));
#1153=DIRECTION('',(0.,1.,0.));
#1154=DIRECTION('',(-1.26566111211048E-19,1.,4.12169268793592E-21));
#1155=DIRECTION('center_axis',(0.,0.,-1.));
#1156=DIRECTION('ref_axis',(-1.,0.,0.));
#1157=DIRECTION('center_axis',(0.,0.,1.));
#1158=DIRECTION('ref_axis',(1.,0.,0.));
#1159=DIRECTION('',(0.,0.,-1.));
#1160=DIRECTION('center_axis',(0.,0.,1.));
#1161=DIRECTION('ref_axis',(1.,0.,0.));
#1162=DIRECTION('center_axis',(0.,0.,1.));
#1163=DIRECTION('ref_axis',(1.,0.,0.));
#1164=DIRECTION('',(0.,1.,0.));
#1165=DIRECTION('center_axis',(0.,0.,1.));
#1166=DIRECTION('ref_axis',(1.,0.,0.));
#1167=DIRECTION('center_axis',(0.,0.,-1.));
#1168=DIRECTION('ref_axis',(-1.,0.,0.));
#1169=DIRECTION('center_axis',(0.,0.,1.));
#1170=DIRECTION('ref_axis',(1.,0.,0.));
#1171=DIRECTION('',(0.,0.,-1.));
#1172=DIRECTION('center_axis',(0.,0.,1.));
#1173=DIRECTION('ref_axis',(1.,0.,0.));
#1174=DIRECTION('',(0.,1.,0.));
#1175=DIRECTION('',(-1.26700336324321E-19,1.,0.));
#1176=DIRECTION('center_axis',(0.,0.,1.));
#1177=DIRECTION('ref_axis',(1.,0.,0.));
#1178=DIRECTION('center_axis',(-1.,0.,0.));
#1179=DIRECTION('ref_axis',(0.,0.,1.));
#1180=DIRECTION('center_axis',(0.,0.,1.));
#1181=DIRECTION('ref_axis',(1.,0.,0.));
#1182=DIRECTION('',(0.0325482771751638,4.12387766487046E-21,0.999470164463616));
#1183=DIRECTION('center_axis',(-0.999470164463617,-1.26633205983664E-19,
0.0325482771751638));
#1184=DIRECTION('ref_axis',(0.0325482771751638,-1.48956064468339E-22,0.999470164463617));
#1185=DIRECTION('center_axis',(0.,0.,1.));
#1186=DIRECTION('ref_axis',(1.,0.,0.));
#1187=CARTESIAN_POINT('',(0.,0.,0.));
#1188=CARTESIAN_POINT('Origin',(15.6,-5.2,6.40833333333334));
#1189=CARTESIAN_POINT('',(13.1,-5.2,1.5));
#1190=CARTESIAN_POINT('Origin',(15.6,-5.2,1.5));
#1191=CARTESIAN_POINT('',(15.6,-5.2,0.899999999999999));
#1192=CARTESIAN_POINT('Origin',(15.6,-5.2,6.40833333333334));
#1193=CARTESIAN_POINT('Origin',(15.6,-6.50521303491303E-16,6.40833333333334));
#1194=CARTESIAN_POINT('',(13.1,-9.56683003278143E-16,1.5));
#1195=CARTESIAN_POINT('Origin',(15.6,-6.50521303491303E-16,1.5));
#1196=CARTESIAN_POINT('',(15.6,-6.50521303491303E-16,0.899999999999999));
#1197=CARTESIAN_POINT('Origin',(15.6,-6.50521303491303E-16,6.40833333333334));
#1198=CARTESIAN_POINT('Origin',(15.6,5.2,6.40833333333334));
#1199=CARTESIAN_POINT('',(13.1,5.2,1.5));
#1200=CARTESIAN_POINT('Origin',(15.6,5.2,1.5));
#1201=CARTESIAN_POINT('',(15.6,5.2,0.899999999999999));
#1202=CARTESIAN_POINT('Origin',(15.6,5.2,6.40833333333334));
#1203=CARTESIAN_POINT('Origin',(10.4,-5.2,6.40833333333334));
#1204=CARTESIAN_POINT('',(7.89999999999999,-5.2,1.5));
#1205=CARTESIAN_POINT('Origin',(10.4,-5.2,1.5));
#1206=CARTESIAN_POINT('',(10.4,-5.2,0.9));
#1207=CARTESIAN_POINT('Origin',(10.4,-5.2,6.40833333333334));
#1208=CARTESIAN_POINT('Origin',(10.4,-6.50521303491303E-16,6.40833333333334));
#1209=CARTESIAN_POINT('',(7.89999999999999,-9.56683003278143E-16,1.5));
#1210=CARTESIAN_POINT('Origin',(10.4,-6.50521303491303E-16,1.5));
#1211=CARTESIAN_POINT('',(10.4,-6.50521303491303E-16,0.9));
#1212=CARTESIAN_POINT('Origin',(10.4,-6.50521303491303E-16,6.40833333333334));
#1213=CARTESIAN_POINT('Origin',(10.4,5.2,6.40833333333334));
#1214=CARTESIAN_POINT('',(7.89999999999999,5.2,1.5));
#1215=CARTESIAN_POINT('Origin',(10.4,5.2,1.5));
#1216=CARTESIAN_POINT('',(10.4,5.2,0.9));
#1217=CARTESIAN_POINT('Origin',(10.4,5.2,6.40833333333334));
#1218=CARTESIAN_POINT('Origin',(5.2,-5.2,6.40833333333334));
#1219=CARTESIAN_POINT('',(2.69999999999999,-5.2,1.5));
#1220=CARTESIAN_POINT('Origin',(5.2,-5.2,1.5));
#1221=CARTESIAN_POINT('',(5.2,-5.2,0.9));
#1222=CARTESIAN_POINT('Origin',(5.2,-5.2,6.40833333333334));
#1223=CARTESIAN_POINT('Origin',(5.2,-6.50521303491303E-16,6.40833333333334));
#1224=CARTESIAN_POINT('',(2.69999999999999,-9.56683003278143E-16,1.5));
#1225=CARTESIAN_POINT('Origin',(5.2,-6.50521303491303E-16,1.5));
#1226=CARTESIAN_POINT('',(5.2,-6.50521303491303E-16,0.9));
#1227=CARTESIAN_POINT('Origin',(5.2,-6.50521303491303E-16,6.40833333333334));
#1228=CARTESIAN_POINT('Origin',(5.2,5.2,6.40833333333334));
#1229=CARTESIAN_POINT('',(2.69999999999999,5.2,1.5));
#1230=CARTESIAN_POINT('Origin',(5.2,5.2,1.5));
#1231=CARTESIAN_POINT('',(5.2,5.2,0.9));
#1232=CARTESIAN_POINT('Origin',(5.2,5.2,6.40833333333334));
#1233=CARTESIAN_POINT('Origin',(5.20417042793042E-15,-5.2,6.40833333333334));
#1234=CARTESIAN_POINT('',(-2.50000000000001,-5.2,1.5));
#1235=CARTESIAN_POINT('Origin',(0.,-5.2,1.5));
#1236=CARTESIAN_POINT('',(4.86688228866525E-15,-5.2,0.9));
#1237=CARTESIAN_POINT('Origin',(5.20417042793042E-15,-5.2,6.40833333333334));
#1238=CARTESIAN_POINT('Origin',(5.20417042793042E-15,-6.50521303491303E-16,
6.40833333333334));
#1239=CARTESIAN_POINT('',(-2.50000000000001,-9.56683003278143E-16,1.5));
#1240=CARTESIAN_POINT('Origin',(0.,-6.50521303491303E-16,1.5));
#1241=CARTESIAN_POINT('',(4.86688228866525E-15,-6.50521303491303E-16,0.9));
#1242=CARTESIAN_POINT('Origin',(5.20417042793042E-15,-6.50521303491303E-16,
6.40833333333334));
#1243=CARTESIAN_POINT('Origin',(5.20417042793042E-15,5.2,6.40833333333334));
#1244=CARTESIAN_POINT('',(-2.50000000000001,5.2,1.5));
#1245=CARTESIAN_POINT('Origin',(0.,5.2,1.5));
#1246=CARTESIAN_POINT('',(4.86688228866525E-15,5.2,0.9));
#1247=CARTESIAN_POINT('Origin',(5.20417042793042E-15,5.2,6.40833333333334));
#1248=CARTESIAN_POINT('Origin',(-5.19999999999999,-5.2,6.40833333333334));
#1249=CARTESIAN_POINT('',(-7.70000000000001,-5.2,1.5));
#1250=CARTESIAN_POINT('Origin',(-5.2,-5.2,1.5));
#1251=CARTESIAN_POINT('',(-5.19999999999999,-5.2,0.9));
#1252=CARTESIAN_POINT('Origin',(-5.19999999999999,-5.2,6.40833333333334));
#1253=CARTESIAN_POINT('Origin',(-5.19999999999999,-6.50521303491303E-16,
6.40833333333334));
#1254=CARTESIAN_POINT('',(-7.70000000000001,-9.56683003278144E-16,1.5));
#1255=CARTESIAN_POINT('Origin',(-5.2,-6.50521303491303E-16,1.5));
#1256=CARTESIAN_POINT('',(-5.19999999999999,-6.50521303491303E-16,0.9));
#1257=CARTESIAN_POINT('Origin',(-5.19999999999999,-6.50521303491303E-16,
6.40833333333334));
#1258=CARTESIAN_POINT('Origin',(-5.19999999999999,5.2,6.40833333333334));
#1259=CARTESIAN_POINT('',(-7.70000000000001,5.2,1.5));
#1260=CARTESIAN_POINT('Origin',(-5.2,5.2,1.5));
#1261=CARTESIAN_POINT('',(-5.19999999999999,5.2,0.9));
#1262=CARTESIAN_POINT('Origin',(-5.19999999999999,5.2,6.40833333333334));
#1263=CARTESIAN_POINT('Origin',(-10.4,-5.2,6.40833333333334));
#1264=CARTESIAN_POINT('',(-12.9,-5.2,1.5));
#1265=CARTESIAN_POINT('Origin',(-10.4,-5.2,1.5));
#1266=CARTESIAN_POINT('',(-10.4,-5.2,0.899999999999999));
#1267=CARTESIAN_POINT('Origin',(-10.4,-5.2,6.40833333333334));
#1268=CARTESIAN_POINT('Origin',(-10.4,-6.50521303491303E-16,6.40833333333334));
#1269=CARTESIAN_POINT('',(-12.9,-9.56683003278143E-16,1.5));
#1270=CARTESIAN_POINT('Origin',(-10.4,-6.50521303491303E-16,1.5));
#1271=CARTESIAN_POINT('',(-10.4,-6.50521303491303E-16,0.899999999999999));
#1272=CARTESIAN_POINT('Origin',(-10.4,-6.50521303491303E-16,6.40833333333334));
#1273=CARTESIAN_POINT('Origin',(-10.4,5.2,6.40833333333334));
#1274=CARTESIAN_POINT('',(-12.9,5.2,1.5));
#1275=CARTESIAN_POINT('Origin',(-10.4,5.2,1.5));
#1276=CARTESIAN_POINT('',(-10.4,5.2,0.899999999999999));
#1277=CARTESIAN_POINT('Origin',(-10.4,5.2,6.40833333333334));
#1278=CARTESIAN_POINT('Origin',(-15.6,-5.2,6.40833333333334));
#1279=CARTESIAN_POINT('',(-18.1,-5.2,1.5));
#1280=CARTESIAN_POINT('Origin',(-15.6,-5.2,1.5));
#1281=CARTESIAN_POINT('',(-15.6,-5.2,0.899999999999999));
#1282=CARTESIAN_POINT('Origin',(-15.6,-5.2,6.40833333333334));
#1283=CARTESIAN_POINT('Origin',(-15.6,-6.50521303491303E-16,6.40833333333334));
#1284=CARTESIAN_POINT('',(-18.1,-9.56683003278143E-16,1.5));
#1285=CARTESIAN_POINT('Origin',(-15.6,-6.50521303491303E-16,1.5));
#1286=CARTESIAN_POINT('',(-15.6,-6.50521303491303E-16,0.899999999999999));
#1287=CARTESIAN_POINT('Origin',(-15.6,-6.50521303491303E-16,6.40833333333334));
#1288=CARTESIAN_POINT('Origin',(-21.5,-14.,1.5000000000001));
#1289=CARTESIAN_POINT('',(-18.9,-14.,7.29047610448881E-14));
#1290=CARTESIAN_POINT('',(18.9,-14.,7.29047610448881E-14));
#1291=CARTESIAN_POINT('',(-21.5,-14.,9.93394946583923E-14));
#1292=CARTESIAN_POINT('',(18.9,-14.,4.50000000000007));
#1293=CARTESIAN_POINT('',(18.9,-14.,1.50000000000007));
#1294=CARTESIAN_POINT('',(-18.9,-14.,4.50000000000007));
#1295=CARTESIAN_POINT('',(-21.5,-14.,4.5000000000001));
#1296=CARTESIAN_POINT('',(-18.9,-14.,1.44765075494632));
#1297=CARTESIAN_POINT('Origin',(-18.9,-9.9,1.44765075494632));
#1298=CARTESIAN_POINT('',(-23.,-9.9,4.50000000000007));
#1299=CARTESIAN_POINT('Origin',(-18.9,-9.9,4.50000000000007));
#1300=CARTESIAN_POINT('',(-23.,-9.9,7.29047610448881E-14));
#1301=CARTESIAN_POINT('',(-23.,-9.9,1.44765075494632));
#1302=CARTESIAN_POINT('Origin',(-18.9,-9.9,7.29047610448881E-14));
#1303=CARTESIAN_POINT('Origin',(-23.,12.5,1.44765075494622));
#1304=CARTESIAN_POINT('',(-23.,9.9,7.2904650383186E-14));
#1305=CARTESIAN_POINT('',(-23.,12.5,-2.64347336135042E-14));
#1306=CARTESIAN_POINT('',(-23.,9.9,4.50000000000007));
#1307=CARTESIAN_POINT('',(-23.,12.5,4.49999999999997));
#1308=CARTESIAN_POINT('',(-23.,9.9,1.39530150989257));
#1309=CARTESIAN_POINT('Origin',(-18.9,9.9,1.39530150989257));
#1310=CARTESIAN_POINT('',(-18.9,14.,4.5000000000001));
#1311=CARTESIAN_POINT('Origin',(-18.9,9.9,4.50000000000007));
#1312=CARTESIAN_POINT('',(-18.9,14.,9.93393839966903E-14));
#1313=CARTESIAN_POINT('',(-18.9,14.,1.39530150989257));
#1314=CARTESIAN_POINT('Origin',(-18.9,9.9,7.2904650383186E-14));
#1315=CARTESIAN_POINT('Origin',(21.5,14.,1.44765075494635));
#1316=CARTESIAN_POINT('',(18.9,14.,4.50000000000007));
#1317=CARTESIAN_POINT('',(21.5,14.,4.5000000000001));
#1318=CARTESIAN_POINT('',(18.9,14.,7.2904650383186E-14));
#1319=CARTESIAN_POINT('',(18.9,14.,1.44765075494632));
#1320=CARTESIAN_POINT('',(21.5,14.,9.93393839966903E-14));
#1321=CARTESIAN_POINT('Origin',(18.9,9.9,4.50000000000019));
#1322=CARTESIAN_POINT('',(18.9,11.9495617776828,2.95117767421903));
#1323=CARTESIAN_POINT('',(20.9495638535005,9.9,2.95117765178912));
#1324=CARTESIAN_POINT('Origin',(18.9,9.9,2.95117765178956));
#1325=CARTESIAN_POINT('',(21.,9.9,4.5));
#1326=CARTESIAN_POINT('',(20.9977752802711,9.9,4.43168483292352));
#1327=CARTESIAN_POINT('',(18.9,11.9999999976526,4.49999992791585));
#1328=CARTESIAN_POINT('Origin',(18.9,9.9,4.5));
#1329=CARTESIAN_POINT('',(18.9,11.9977752802712,4.43168483292352));
#1330=CARTESIAN_POINT('Origin',(1.17104233053776E-27,11.9982961175478,4.44767834667255));
#1331=CARTESIAN_POINT('',(-18.9,11.9999999976526,4.49999992791585));
#1332=CARTESIAN_POINT('',(-18.9,11.9495628141265,2.95117761801335));
#1333=CARTESIAN_POINT('',(-18.9,11.9977752802712,4.43168483292352));
#1334=CARTESIAN_POINT('',(-9.18229880427762E-15,11.9495617791523,2.95117771934186));
#1335=CARTESIAN_POINT('',(1.50809857609587E-23,11.9999999952857,4.49999985523597));
#1336=CARTESIAN_POINT('Origin',(-18.9,9.9,4.50000000000019));
#1337=CARTESIAN_POINT('',(-20.9495617747525,9.9,2.95117758423724));
#1338=CARTESIAN_POINT('',(-21.,9.9,4.5));
#1339=CARTESIAN_POINT('',(-20.9977752802711,9.9,4.43168483292352));
#1340=CARTESIAN_POINT('Origin',(-18.9,9.9,2.95117758423724));
#1341=CARTESIAN_POINT('Origin',(-18.9,9.9,4.5));
#1342=CARTESIAN_POINT('Origin',(-20.998296117547,1.73153382924043E-15,4.44767834664876));
#1343=CARTESIAN_POINT('',(-21.,-9.9,4.5));
#1344=CARTESIAN_POINT('',(-20.9495617758352,-9.9,2.95117761748564));
#1345=CARTESIAN_POINT('',(-20.9977752802711,-9.9,4.43168483292352));
#1346=CARTESIAN_POINT('',(-20.9495617747525,1.54577099903747E-16,2.95117758423723));
#1347=CARTESIAN_POINT('',(-21.,1.73153404512291E-15,4.5));
#1348=CARTESIAN_POINT('Origin',(-18.9,-9.9,4.50000000000019));
#1349=CARTESIAN_POINT('',(-18.9,-11.9495617776828,2.95117767421903));
#1350=CARTESIAN_POINT('',(-18.9,-11.9999999976526,4.49999992791585));
#1351=CARTESIAN_POINT('',(-18.9,-11.9977752802712,4.43168483292352));
#1352=CARTESIAN_POINT('Origin',(-18.9,-9.9,2.95117765178956));
#1353=CARTESIAN_POINT('Origin',(-18.9,-9.9,4.5));
#1354=CARTESIAN_POINT('Origin',(-3.46944695195479E-15,-11.9982961175478,
4.44767834667255));
#1355=CARTESIAN_POINT('',(18.9,-11.9999999976526,4.49999992791585));
#1356=CARTESIAN_POINT('',(18.9,-11.9495628141265,2.95117761801334));
#1357=CARTESIAN_POINT('',(18.9,-11.9977752802712,4.43168483292352));
#1358=CARTESIAN_POINT('',(-9.18379616508762E-15,-11.9495617791523,2.95117771934186));
#1359=CARTESIAN_POINT('',(-3.46944677788224E-15,-11.9999999952857,4.49999985523597));
#1360=CARTESIAN_POINT('Origin',(-15.6,5.2,6.40833333333334));
#1361=CARTESIAN_POINT('',(-18.1,5.2,1.5));
#1362=CARTESIAN_POINT('Origin',(-15.6,5.2,1.5));
#1363=CARTESIAN_POINT('',(-15.6,5.2,0.899999999999999));
#1364=CARTESIAN_POINT('Origin',(-15.6,5.2,6.40833333333334));
#1365=CARTESIAN_POINT('Ctrl Pts',(18.9,-10.4503565280571,1.5));
#1366=CARTESIAN_POINT('Ctrl Pts',(19.4503565280571,-10.4503565280571,1.5));
#1367=CARTESIAN_POINT('Ctrl Pts',(19.4503565280571,-9.9,1.5));
#1368=CARTESIAN_POINT('Ctrl Pts',(18.9,-11.9023035362619,1.5));
#1369=CARTESIAN_POINT('Ctrl Pts',(20.9023035362619,-11.9023035362619,1.5));
#1370=CARTESIAN_POINT('Ctrl Pts',(20.9023035362619,-9.9,1.5));
#1371=CARTESIAN_POINT('Ctrl Pts',(18.9,-11.9495617791523,2.95117771934175));
#1372=CARTESIAN_POINT('Ctrl Pts',(20.9495617791523,-11.9495617791523,2.95117771934175));
#1373=CARTESIAN_POINT('Ctrl Pts',(20.9495617791523,-9.9,2.95117771934175));
#1374=CARTESIAN_POINT('',(20.9495617806131,-9.9,2.95117776420066));
#1375=CARTESIAN_POINT('',(19.4503606809423,-9.9,1.50000000000191));
#1376=CARTESIAN_POINT('Origin',(19.4503565280571,-9.9,3.));
#1377=CARTESIAN_POINT('',(18.9,-10.4503586049217,1.50000000000055));
#1378=CARTESIAN_POINT('Origin',(18.9,-9.9,1.5));
#1379=CARTESIAN_POINT('Origin',(18.9,-10.4503606811533,3.0000000000001));
#1380=CARTESIAN_POINT('Origin',(18.9,-9.9,2.95117771934175));
#1381=CARTESIAN_POINT('Origin',(-9.17781374173716E-15,-10.4503606811533,
3.0000000000001));
#1382=CARTESIAN_POINT('',(-18.9,-10.4503586042887,1.50000000000051));
#1383=CARTESIAN_POINT('Origin',(-18.9,-10.4503565280571,3.));
#1384=CARTESIAN_POINT('',(17.4,-10.4503606811533,1.5000000000001));
#1385=CARTESIAN_POINT('Ctrl Pts',(-19.4503565280571,-9.9,1.5));
#1386=CARTESIAN_POINT('Ctrl Pts',(-19.4503565280571,-10.4503565280571,1.5));
#1387=CARTESIAN_POINT('Ctrl Pts',(-18.9,-10.4503565280571,1.5));
#1388=CARTESIAN_POINT('Ctrl Pts',(-20.9023034708045,-9.9,1.5));
#1389=CARTESIAN_POINT('Ctrl Pts',(-20.9023034708045,-11.9023034708045,1.5));
#1390=CARTESIAN_POINT('Ctrl Pts',(-18.9,-11.9023034708045,1.5));
#1391=CARTESIAN_POINT('Ctrl Pts',(-20.9495617769524,-9.9,2.95117765178956));
#1392=CARTESIAN_POINT('Ctrl Pts',(-20.9495617769524,-11.9495617769524,2.95117765178956));
#1393=CARTESIAN_POINT('Ctrl Pts',(-18.9,-11.9495617769524,2.95117765178956));
#1394=CARTESIAN_POINT('',(-19.4503565280571,-9.9,1.5));
#1395=CARTESIAN_POINT('Origin',(-19.4503565280571,-9.9,2.99999999999997));
#1396=CARTESIAN_POINT('Origin',(-18.9,-9.9,1.5));
#1397=CARTESIAN_POINT('Origin',(-19.4503565280571,1.54387150094771E-16,
2.99999999999997));
#1398=CARTESIAN_POINT('',(-19.4503565280571,9.9,1.5));
#1399=CARTESIAN_POINT('Origin',(-19.4503565280571,9.9,3.));
#1400=CARTESIAN_POINT('',(-19.4503565280571,-8.4,1.49999999999997));
#1401=CARTESIAN_POINT('Ctrl Pts',(-18.9,10.4503565280571,1.5));
#1402=CARTESIAN_POINT('Ctrl Pts',(-19.4503565280571,10.4503565280571,1.5));
#1403=CARTESIAN_POINT('Ctrl Pts',(-19.4503565280571,9.9,1.5));
#1404=CARTESIAN_POINT('Ctrl Pts',(-18.9,11.9023034708041,1.5));
#1405=CARTESIAN_POINT('Ctrl Pts',(-20.9023034708041,11.9023034708041,1.5));
#1406=CARTESIAN_POINT('Ctrl Pts',(-20.9023034708041,9.9,1.5));
#1407=CARTESIAN_POINT('Ctrl Pts',(-18.9,11.9495617769524,2.95117765178915));
#1408=CARTESIAN_POINT('Ctrl Pts',(-20.9495617769524,11.9495617769524,2.95117765178915));
#1409=CARTESIAN_POINT('Ctrl Pts',(-20.9495617769524,9.9,2.95117765178915));
#1410=CARTESIAN_POINT('',(-18.9,10.4503586049217,1.50000000000055));
#1411=CARTESIAN_POINT('Origin',(-18.9,10.4503606811533,3.0000000000001));
#1412=CARTESIAN_POINT('Origin',(-18.9,9.9,1.5));
#1413=CARTESIAN_POINT('Origin',(-9.18247242294706E-15,10.4503606811533,
3.0000000000001));
#1414=CARTESIAN_POINT('',(18.9,10.4503586042887,1.50000000000051));
#1415=CARTESIAN_POINT('Origin',(18.9,10.4503565280571,3.));
#1416=CARTESIAN_POINT('',(-17.4,10.4503606811533,1.5000000000001));
#1417=CARTESIAN_POINT('Ctrl Pts',(19.4503565280571,9.9,1.5));
#1418=CARTESIAN_POINT('Ctrl Pts',(19.4503565280571,10.4503565280571,1.5));
#1419=CARTESIAN_POINT('Ctrl Pts',(18.9,10.4503565280571,1.5));
#1420=CARTESIAN_POINT('Ctrl Pts',(20.9023035362603,9.9,1.5));
#1421=CARTESIAN_POINT('Ctrl Pts',(20.9023035362603,11.9023035362603,1.5));
#1422=CARTESIAN_POINT('Ctrl Pts',(18.9,11.9023035362603,1.5));
#1423=CARTESIAN_POINT('Ctrl Pts',(20.9495617791522,9.9,2.95117771934007));
#1424=CARTESIAN_POINT('Ctrl Pts',(20.9495617791522,11.9495617791522,2.95117771934007));
#1425=CARTESIAN_POINT('Ctrl Pts',(18.9,11.9495617791522,2.95117771934007));
#1426=CARTESIAN_POINT('',(19.4503606813643,9.9,1.5000000000019));
#1427=CARTESIAN_POINT('Origin',(19.4503648342496,9.9,2.99999999999997));
#1428=CARTESIAN_POINT('Origin',(18.9,9.9,1.5));
#1429=CARTESIAN_POINT('Origin',(19.4503648342496,-1.52874051521726E-16,
2.99999999999997));
#1430=CARTESIAN_POINT('',(19.4503648342496,8.4,1.49999999999997));
#1431=CARTESIAN_POINT('',(20.949561783552,-1.52684102764033E-16,2.95117785444624));
#1432=CARTESIAN_POINT('Origin',(18.9,9.9,1.44765075494632));
#1433=CARTESIAN_POINT('',(23.,9.9,4.49999999999997));
#1434=CARTESIAN_POINT('Origin',(18.9,9.9,4.50000000000007));
#1435=CARTESIAN_POINT('',(23.,9.9,-2.64347336135042E-14));
#1436=CARTESIAN_POINT('',(23.,9.9,1.44765075494632));
#1437=CARTESIAN_POINT('Origin',(18.9,9.9,7.2904650383186E-14));
#1438=CARTESIAN_POINT('Origin',(0.,0.,0.));
#1439=CARTESIAN_POINT('',(23.,-9.9,7.29047610448881E-14));
#1440=CARTESIAN_POINT('',(23.,-12.5,-2.64347336135042E-14));
#1441=CARTESIAN_POINT('Origin',(18.9,-9.9,7.29047610448881E-14));
#1442=CARTESIAN_POINT('Origin',(18.9,-9.9,1.50000000000007));
#1443=CARTESIAN_POINT('',(23.,-9.9,4.50000000000007));
#1444=CARTESIAN_POINT('Origin',(18.9,-9.9,4.50000000000007));
#1445=CARTESIAN_POINT('',(23.,-9.9,1.50000000000007));
#1446=CARTESIAN_POINT('Origin',(0.,0.,4.5));
#1447=CARTESIAN_POINT('',(23.,-12.5,4.49999999999997));
#1448=CARTESIAN_POINT('',(21.,-9.9,4.5));
#1449=CARTESIAN_POINT('',(21.,-2.3119471976381E-22,4.5));
#1450=CARTESIAN_POINT('Origin',(18.9,-9.9,4.5));
#1451=CARTESIAN_POINT('Origin',(23.,-12.5,1.49999999999997));
#1452=CARTESIAN_POINT('Origin',(18.9,-9.9,4.50000000000019));
#1453=CARTESIAN_POINT('',(20.9977752802711,-9.9,4.43168483292352));
#1454=CARTESIAN_POINT('Origin',(20.9982958471901,-4.47111453921835E-22,
4.447670044716));
#1455=CARTESIAN_POINT('Origin',(0.,0.,1.5));
#1456=UNCERTAINTY_MEASURE_WITH_UNIT(LENGTH_MEASURE(0.01),#1460,
'DISTANCE_ACCURACY_VALUE',
'Maximum model space distance between geometric entities at asserted c
onnectivities');
#1457=UNCERTAINTY_MEASURE_WITH_UNIT(LENGTH_MEASURE(0.01),#1460,
'DISTANCE_ACCURACY_VALUE',
'Maximum model space distance between geometric entities at asserted c
onnectivities');
#1458=(
GEOMETRIC_REPRESENTATION_CONTEXT(3)
GLOBAL_UNCERTAINTY_ASSIGNED_CONTEXT((#1456))
GLOBAL_UNIT_ASSIGNED_CONTEXT((#1460,#1462,#1463))
REPRESENTATION_CONTEXT('','3D')
);
#1459=(
GEOMETRIC_REPRESENTATION_CONTEXT(3)
GLOBAL_UNCERTAINTY_ASSIGNED_CONTEXT((#1457))
GLOBAL_UNIT_ASSIGNED_CONTEXT((#1460,#1462,#1463))
REPRESENTATION_CONTEXT('','3D')
);
#1460=(
LENGTH_UNIT()
NAMED_UNIT(*)
SI_UNIT(.MILLI.,.METRE.)
);
#1461=(
LENGTH_UNIT()
NAMED_UNIT(*)
SI_UNIT($,.METRE.)
);
#1462=(
NAMED_UNIT(*)
PLANE_ANGLE_UNIT()
SI_UNIT($,.RADIAN.)
);
#1463=(
NAMED_UNIT(*)
SI_UNIT($,.STERADIAN.)
SOLID_ANGLE_UNIT()
);
#1464=SHAPE_DEFINITION_REPRESENTATION(#1465,#1466);
#1465=PRODUCT_DEFINITION_SHAPE('',$,#1468);
#1466=SHAPE_REPRESENTATION('',(#806),#1458);
#1467=PRODUCT_DEFINITION_CONTEXT('part definition',#1472,'design');
#1468=PRODUCT_DEFINITION('Wanne 7x3 eng gro\X\DF','(Unsaved)',#1469,#1467);
#1469=PRODUCT_DEFINITION_FORMATION('',$,#1474);
#1470=PRODUCT_RELATED_PRODUCT_CATEGORY('(Unsaved)','(Unsaved)',(#1474));
#1471=APPLICATION_PROTOCOL_DEFINITION('international standard',
'ap242_managed_model_based_3d_engineering',2011,#1472);
#1472=APPLICATION_CONTEXT('Managed model based 3d engineering');
#1473=PRODUCT_CONTEXT('part definition',#1472,'mechanical');
#1474=PRODUCT('Wanne 7x3 eng gro\X\DF','(Unsaved)','Unknown',(#1473));
#1475=PRESENTATION_STYLE_ASSIGNMENT((#1477));
#1476=PRESENTATION_STYLE_ASSIGNMENT((#1478));
#1477=SURFACE_STYLE_USAGE(.BOTH.,#1479);
#1478=SURFACE_STYLE_USAGE(.BOTH.,#1480);
#1479=SURFACE_SIDE_STYLE('',(#1481));
#1480=SURFACE_SIDE_STYLE('',(#1482));
#1481=SURFACE_STYLE_FILL_AREA(#1483);
#1482=SURFACE_STYLE_FILL_AREA(#1484);
#1483=FILL_AREA_STYLE('Steel - Satin',(#1485));
#1484=FILL_AREA_STYLE('Opaque(242,242,242)',(#1486));
#1485=FILL_AREA_STYLE_COLOUR('Steel - Satin',#1487);
#1486=FILL_AREA_STYLE_COLOUR('Opaque(242,242,242)',#1488);
#1487=COLOUR_RGB('Steel - Satin',0.627450980392157,0.627450980392157,0.627450980392157);
#1488=COLOUR_RGB('Opaque(242,242,242)',0.949019607843137,0.949019607843137,
0.949019607843137);
ENDSEC;
END-ISO-10303-21;
