# Supplementary material for: A cost- and time-efficient method for high-throughput cryoprocessing and tissue analysis using multiplexed tissue molds
Source: Cell Rep Methods. 2025 Jun 27;5(4):101023. doi: 10.1016/j.crmeth.2025.101023 (PMC12256940; doi:10.1016/j.crmeth.2025.101023)
Supplement: Data S1. MTM CAD files used in this study, related to Figures 1, 2, and 3 [file mmc2.zip › MTM_Flat.step]

ISO-10303-21;
HEADER;
/* Generated by software containing ST-Developer
 * from STEP Tools, Inc. (www.steptools.com) 
 */

FILE_DESCRIPTION(
/* description */ ('Unknown',
'CAx-IF Rec.Pracs.---Representation and Presentation of Product Manufa
cturing Information (PMI)---4.0---2014-10-13'),
/* implementation_level */ '2;1');

FILE_NAME(
/* name */ 'Wanne gro.step',
/* time_stamp */ '2025-03-14T08:46:07Z',
/* author */ (''),
/* organization */ (''),
/* preprocessor_version */ 'ST-DEVELOPER v20',
/* originating_system */ 'Autodesk Translation Framework v13.20.0.188',

/* authorisation */ '');

FILE_SCHEMA (('AP242_MANAGED_MODEL_BASED_3D_ENGINEERING_MIM_LF { 1 0 10303 442 1 1 4 }'));
ENDSEC;

DATA;
#10=MECHANICAL_DESIGN_GEOMETRIC_PRESENTATION_REPRESENTATION('',(#13),#829);
#11=SHAPE_REPRESENTATION_RELATIONSHIP('SRR','None',#836,#12);
#12=ADVANCED_BREP_SHAPE_REPRESENTATION('',(#14),#828);
#13=STYLED_ITEM('',(#846),#14);
#14=MANIFOLD_SOLID_BREP('Body1',#457);
#15=(
BOUNDED_SURFACE()
B_SPLINE_SURFACE(2,2,((#781,#782,#783),(#784,#785,#786),(#787,#788,#789)),
 .UNSPECIFIED.,.F.,.F.,.F.)
B_SPLINE_SURFACE_WITH_KNOTS((3,3),(3,3),(-1.5707963267949,-0.0349065850398859),
(1.5707963267949,3.14159265358979),.UNSPECIFIED.)
GEOMETRIC_REPRESENTATION_ITEM()
RATIONAL_B_SPLINE_SURFACE(((1.,0.707106781186548,1.),(0.719339800338647,
0.508650050796835,0.719339800338647),(1.,0.707106781186548,1.)))
REPRESENTATION_ITEM('')
SURFACE()
);
#16=(
BOUNDED_SURFACE()
B_SPLINE_SURFACE(2,2,((#793,#794,#795),(#796,#797,#798),(#799,#800,#801)),
 .UNSPECIFIED.,.F.,.F.,.F.)
B_SPLINE_SURFACE_WITH_KNOTS((3,3),(3,3),(-1.5707963267949,-0.0349065850398859),
(0.,1.5707963267949),.UNSPECIFIED.)
GEOMETRIC_REPRESENTATION_ITEM()
RATIONAL_B_SPLINE_SURFACE(((1.,0.707106781186548,1.),(0.719339800338647,
0.508650050796835,0.719339800338647),(1.,0.707106781186548,1.)))
REPRESENTATION_ITEM('')
SURFACE()
);
#17=(
BOUNDED_SURFACE()
B_SPLINE_SURFACE(2,2,((#805,#806,#807),(#808,#809,#810),(#811,#812,#813)),
 .UNSPECIFIED.,.F.,.F.,.F.)
B_SPLINE_SURFACE_WITH_KNOTS((3,3),(3,3),(-1.5707963267949,-0.0349065850398859),
(-1.5707963267949,0.),.UNSPECIFIED.)
GEOMETRIC_REPRESENTATION_ITEM()
RATIONAL_B_SPLINE_SURFACE(((1.,0.707106781186548,1.),(0.719339800338647,
0.508650050796835,0.719339800338647),(1.,0.707106781186548,1.)))
REPRESENTATION_ITEM('')
SURFACE()
);
#18=(
BOUNDED_SURFACE()
B_SPLINE_SURFACE(2,2,((#817,#818,#819),(#820,#821,#822),(#823,#824,#825)),
 .UNSPECIFIED.,.F.,.F.,.F.)
B_SPLINE_SURFACE_WITH_KNOTS((3,3),(3,3),(-1.5707963267949,-0.0349065850398859),
(-3.14159265358979,-1.5707963267949),.UNSPECIFIED.)
GEOMETRIC_REPRESENTATION_ITEM()
RATIONAL_B_SPLINE_SURFACE(((1.,0.707106781186548,1.),(0.719339800338652,
0.508650050796838,0.719339800338652),(1.,0.707106781186548,1.)))
REPRESENTATION_ITEM('')
SURFACE()
);
#19=CONICAL_SURFACE('',#499,2.1,0.0349065850398866);
#20=CONICAL_SURFACE('',#502,2.1,0.0349065850398866);
#21=CONICAL_SURFACE('',#505,2.1,0.0349065850398866);
#22=CONICAL_SURFACE('',#508,2.1,0.0349065850398866);
#23=FACE_BOUND('',#70,.T.);
#24=CYLINDRICAL_SURFACE('',#481,4.1);
#25=CYLINDRICAL_SURFACE('',#484,4.1);
#26=CYLINDRICAL_SURFACE('',#487,4.1);
#27=CYLINDRICAL_SURFACE('',#490,4.1);
#28=CYLINDRICAL_SURFACE('',#510,1.5);
#29=CYLINDRICAL_SURFACE('',#514,1.5);
#30=CYLINDRICAL_SURFACE('',#517,1.5);
#31=CYLINDRICAL_SURFACE('',#520,1.5);
#32=FACE_OUTER_BOUND('',#59,.T.);
#33=FACE_OUTER_BOUND('',#60,.T.);
#34=FACE_OUTER_BOUND('',#61,.T.);
#35=FACE_OUTER_BOUND('',#62,.T.);
#36=FACE_OUTER_BOUND('',#63,.T.);
#37=FACE_OUTER_BOUND('',#64,.T.);
#38=FACE_OUTER_BOUND('',#65,.T.);
#39=FACE_OUTER_BOUND('',#66,.T.);
#40=FACE_OUTER_BOUND('',#67,.T.);
#41=FACE_OUTER_BOUND('',#68,.T.);
#42=FACE_OUTER_BOUND('',#69,.T.);
#43=FACE_OUTER_BOUND('',#71,.T.);
#44=FACE_OUTER_BOUND('',#72,.T.);
#45=FACE_OUTER_BOUND('',#73,.T.);
#46=FACE_OUTER_BOUND('',#74,.T.);
#47=FACE_OUTER_BOUND('',#75,.T.);
#48=FACE_OUTER_BOUND('',#76,.T.);
#49=FACE_OUTER_BOUND('',#77,.T.);
#50=FACE_OUTER_BOUND('',#78,.T.);
#51=FACE_OUTER_BOUND('',#79,.T.);
#52=FACE_OUTER_BOUND('',#80,.T.);
#53=FACE_OUTER_BOUND('',#81,.T.);
#54=FACE_OUTER_BOUND('',#82,.T.);
#55=FACE_OUTER_BOUND('',#83,.T.);
#56=FACE_OUTER_BOUND('',#84,.T.);
#57=FACE_OUTER_BOUND('',#85,.T.);
#58=FACE_OUTER_BOUND('',#86,.T.);
#59=EDGE_LOOP('',(#291,#292,#293,#294,#295,#296,#297,#298));
#60=EDGE_LOOP('',(#299,#300,#301,#302,#303,#304,#305,#306));
#61=EDGE_LOOP('',(#307,#308,#309,#310));
#62=EDGE_LOOP('',(#311,#312,#313,#314));
#63=EDGE_LOOP('',(#315,#316,#317,#318));
#64=EDGE_LOOP('',(#319,#320,#321,#322));
#65=EDGE_LOOP('',(#323,#324,#325,#326));
#66=EDGE_LOOP('',(#327,#328,#329,#330));
#67=EDGE_LOOP('',(#331,#332,#333,#334));
#68=EDGE_LOOP('',(#335,#336,#337,#338));
#69=EDGE_LOOP('',(#339,#340,#341,#342,#343,#344,#345,#346));
#70=EDGE_LOOP('',(#347,#348,#349,#350,#351,#352,#353,#354));
#71=EDGE_LOOP('',(#355,#356,#357,#358));
#72=EDGE_LOOP('',(#359,#360,#361,#362));
#73=EDGE_LOOP('',(#363,#364,#365,#366));
#74=EDGE_LOOP('',(#367,#368,#369,#370));
#75=EDGE_LOOP('',(#371,#372,#373,#374));
#76=EDGE_LOOP('',(#375,#376,#377,#378));
#77=EDGE_LOOP('',(#379,#380,#381,#382));
#78=EDGE_LOOP('',(#383,#384,#385,#386));
#79=EDGE_LOOP('',(#387,#388,#389,#390));
#80=EDGE_LOOP('',(#391,#392,#393,#394));
#81=EDGE_LOOP('',(#395,#396,#397,#398));
#82=EDGE_LOOP('',(#399,#400,#401,#402));
#83=EDGE_LOOP('',(#403,#404,#405,#406));
#84=EDGE_LOOP('',(#407,#408,#409,#410));
#85=EDGE_LOOP('',(#411,#412,#413,#414));
#86=EDGE_LOOP('',(#415,#416,#417,#418));
#87=LINE('',#668,#123);
#88=LINE('',#672,#124);
#89=LINE('',#676,#125);
#90=LINE('',#679,#126);
#91=LINE('',#683,#127);
#92=LINE('',#687,#128);
#93=LINE('',#691,#129);
#94=LINE('',#695,#130);
#95=LINE('',#701,#131);
#96=LINE('',#702,#132);
#97=LINE('',#705,#133);
#98=LINE('',#706,#134);
#99=LINE('',#710,#135);
#100=LINE('',#713,#136);
#101=LINE('',#714,#137);
#102=LINE('',#718,#138);
#103=LINE('',#721,#139);
#104=LINE('',#722,#140);
#105=LINE('',#726,#141);
#106=LINE('',#728,#142);
#107=LINE('',#732,#143);
#108=LINE('',#736,#144);
#109=LINE('',#740,#145);
#110=LINE('',#744,#146);
#111=LINE('',#748,#147);
#112=LINE('',#750,#148);
#113=LINE('',#751,#149);
#114=LINE('',#755,#150);
#115=LINE('',#758,#151);
#116=LINE('',#759,#152);
#117=LINE('',#763,#153);
#118=LINE('',#766,#154);
#119=LINE('',#767,#155);
#120=LINE('',#771,#156);
#121=LINE('',#774,#157);
#122=LINE('',#775,#158);
#123=VECTOR('',#528,1000.);
#124=VECTOR('',#531,1000.);
#125=VECTOR('',#534,1000.);
#126=VECTOR('',#537,1000.);
#127=VECTOR('',#540,1000.);
#128=VECTOR('',#543,1000.);
#129=VECTOR('',#546,1000.);
#130=VECTOR('',#549,1000.);
#131=VECTOR('',#556,1000.);
#132=VECTOR('',#557,1000.);
#133=VECTOR('',#560,1000.);
#134=VECTOR('',#561,1000.);
#135=VECTOR('',#566,1000.);
#136=VECTOR('',#569,1000.);
#137=VECTOR('',#570,1000.);
#138=VECTOR('',#575,1000.);
#139=VECTOR('',#578,1000.);
#140=VECTOR('',#579,1000.);
#141=VECTOR('',#584,1000.);
#142=VECTOR('',#587,1000.);
#143=VECTOR('',#590,1000.);
#144=VECTOR('',#593,1000.);
#145=VECTOR('',#596,1000.);
#146=VECTOR('',#599,1000.);
#147=VECTOR('',#604,1000.);
#148=VECTOR('',#605,1000.);
#149=VECTOR('',#606,1000.);
#150=VECTOR('',#611,1000.);
#151=VECTOR('',#614,1000.);
#152=VECTOR('',#615,1000.);
#153=VECTOR('',#620,1000.);
#154=VECTOR('',#623,1000.);
#155=VECTOR('',#624,1000.);
#156=VECTOR('',#629,1000.);
#157=VECTOR('',#632,1000.);
#158=VECTOR('',#633,1000.);
#159=CIRCLE('',#472,0.47686299033065);
#160=CIRCLE('',#473,0.47686299033065);
#161=CIRCLE('',#474,0.47686299033065);
#162=CIRCLE('',#475,0.47686299033065);
#163=CIRCLE('',#477,4.1);
#164=CIRCLE('',#478,4.1);
#165=CIRCLE('',#479,4.1);
#166=CIRCLE('',#480,4.1);
#167=CIRCLE('',#482,4.1);
#168=CIRCLE('',#485,4.1);
#169=CIRCLE('',#488,4.1);
#170=CIRCLE('',#491,4.1);
#171=CIRCLE('',#494,2.1);
#172=CIRCLE('',#495,2.1);
#173=CIRCLE('',#496,2.1);
#174=CIRCLE('',#497,2.1);
#175=CIRCLE('',#500,1.97594923085929);
#176=CIRCLE('',#503,1.97594923085929);
#177=CIRCLE('',#506,1.97594923085929);
#178=CIRCLE('',#509,1.9759492308593);
#179=CIRCLE('',#511,1.5);
#180=CIRCLE('',#512,1.5);
#181=CIRCLE('',#513,1.5);
#182=CIRCLE('',#515,1.5);
#183=CIRCLE('',#516,1.5);
#184=CIRCLE('',#518,1.5);
#185=CIRCLE('',#519,1.5);
#186=CIRCLE('',#521,1.5);
#187=VERTEX_POINT('',#664);
#188=VERTEX_POINT('',#665);
#189=VERTEX_POINT('',#667);
#190=VERTEX_POINT('',#669);
#191=VERTEX_POINT('',#671);
#192=VERTEX_POINT('',#673);
#193=VERTEX_POINT('',#675);
#194=VERTEX_POINT('',#677);
#195=VERTEX_POINT('',#681);
#196=VERTEX_POINT('',#682);
#197=VERTEX_POINT('',#684);
#198=VERTEX_POINT('',#686);
#199=VERTEX_POINT('',#688);
#200=VERTEX_POINT('',#690);
#201=VERTEX_POINT('',#692);
#202=VERTEX_POINT('',#694);
#203=VERTEX_POINT('',#698);
#204=VERTEX_POINT('',#699);
#205=VERTEX_POINT('',#704);
#206=VERTEX_POINT('',#708);
#207=VERTEX_POINT('',#712);
#208=VERTEX_POINT('',#716);
#209=VERTEX_POINT('',#720);
#210=VERTEX_POINT('',#724);
#211=VERTEX_POINT('',#730);
#212=VERTEX_POINT('',#731);
#213=VERTEX_POINT('',#733);
#214=VERTEX_POINT('',#735);
#215=VERTEX_POINT('',#737);
#216=VERTEX_POINT('',#739);
#217=VERTEX_POINT('',#741);
#218=VERTEX_POINT('',#743);
#219=VERTEX_POINT('',#747);
#220=VERTEX_POINT('',#749);
#221=VERTEX_POINT('',#753);
#222=VERTEX_POINT('',#757);
#223=VERTEX_POINT('',#761);
#224=VERTEX_POINT('',#765);
#225=VERTEX_POINT('',#769);
#226=VERTEX_POINT('',#773);
#227=EDGE_CURVE('',#187,#188,#159,.T.);
#228=EDGE_CURVE('',#188,#189,#87,.T.);
#229=EDGE_CURVE('',#189,#190,#160,.T.);
#230=EDGE_CURVE('',#190,#191,#88,.T.);
#231=EDGE_CURVE('',#191,#192,#161,.T.);
#232=EDGE_CURVE('',#192,#193,#89,.T.);
#233=EDGE_CURVE('',#193,#194,#162,.T.);
#234=EDGE_CURVE('',#194,#187,#90,.T.);
#235=EDGE_CURVE('',#195,#196,#91,.T.);
#236=EDGE_CURVE('',#195,#197,#163,.F.);
#237=EDGE_CURVE('',#198,#197,#92,.T.);
#238=EDGE_CURVE('',#198,#199,#164,.F.);
#239=EDGE_CURVE('',#200,#199,#93,.T.);
#240=EDGE_CURVE('',#200,#201,#165,.F.);
#241=EDGE_CURVE('',#202,#201,#94,.T.);
#242=EDGE_CURVE('',#202,#196,#166,.F.);
#243=EDGE_CURVE('',#203,#204,#167,.T.);
#244=EDGE_CURVE('',#199,#203,#95,.F.);
#245=EDGE_CURVE('',#204,#198,#96,.T.);
#246=EDGE_CURVE('',#205,#203,#97,.T.);
#247=EDGE_CURVE('',#205,#200,#98,.T.);
#248=EDGE_CURVE('',#206,#205,#168,.T.);
#249=EDGE_CURVE('',#201,#206,#99,.F.);
#250=EDGE_CURVE('',#207,#206,#100,.T.);
#251=EDGE_CURVE('',#207,#202,#101,.T.);
#252=EDGE_CURVE('',#208,#207,#169,.T.);
#253=EDGE_CURVE('',#196,#208,#102,.F.);
#254=EDGE_CURVE('',#209,#208,#103,.T.);
#255=EDGE_CURVE('',#209,#195,#104,.T.);
#256=EDGE_CURVE('',#210,#209,#170,.T.);
#257=EDGE_CURVE('',#197,#210,#105,.F.);
#258=EDGE_CURVE('',#204,#210,#106,.T.);
#259=EDGE_CURVE('',#211,#212,#107,.T.);
#260=EDGE_CURVE('',#211,#213,#171,.F.);
#261=EDGE_CURVE('',#214,#213,#108,.T.);
#262=EDGE_CURVE('',#214,#215,#172,.F.);
#263=EDGE_CURVE('',#216,#215,#109,.T.);
#264=EDGE_CURVE('',#216,#217,#173,.F.);
#265=EDGE_CURVE('',#218,#217,#110,.T.);
#266=EDGE_CURVE('',#218,#212,#174,.F.);
#267=EDGE_CURVE('',#212,#219,#111,.F.);
#268=EDGE_CURVE('',#219,#220,#112,.F.);
#269=EDGE_CURVE('',#220,#211,#113,.T.);
#270=EDGE_CURVE('',#220,#221,#175,.T.);
#271=EDGE_CURVE('',#213,#221,#114,.F.);
#272=EDGE_CURVE('',#221,#222,#115,.F.);
#273=EDGE_CURVE('',#222,#214,#116,.T.);
#274=EDGE_CURVE('',#222,#223,#176,.T.);
#275=EDGE_CURVE('',#215,#223,#117,.F.);
#276=EDGE_CURVE('',#223,#224,#118,.F.);
#277=EDGE_CURVE('',#224,#216,#119,.T.);
#278=EDGE_CURVE('',#224,#225,#177,.T.);
#279=EDGE_CURVE('',#217,#225,#120,.F.);
#280=EDGE_CURVE('',#225,#226,#121,.F.);
#281=EDGE_CURVE('',#226,#218,#122,.T.);
#282=EDGE_CURVE('',#226,#219,#178,.T.);
#283=EDGE_CURVE('',#194,#220,#179,.F.);
#284=EDGE_CURVE('',#187,#219,#180,.T.);
#285=EDGE_CURVE('',#193,#221,#181,.T.);
#286=EDGE_CURVE('',#222,#192,#182,.T.);
#287=EDGE_CURVE('',#223,#191,#183,.F.);
#288=EDGE_CURVE('',#224,#190,#184,.T.);
#289=EDGE_CURVE('',#225,#189,#185,.F.);
#290=EDGE_CURVE('',#188,#226,#186,.F.);
#291=ORIENTED_EDGE('',*,*,#227,.T.);
#292=ORIENTED_EDGE('',*,*,#228,.T.);
#293=ORIENTED_EDGE('',*,*,#229,.T.);
#294=ORIENTED_EDGE('',*,*,#230,.T.);
#295=ORIENTED_EDGE('',*,*,#231,.T.);
#296=ORIENTED_EDGE('',*,*,#232,.T.);
#297=ORIENTED_EDGE('',*,*,#233,.T.);
#298=ORIENTED_EDGE('',*,*,#234,.T.);
#299=ORIENTED_EDGE('',*,*,#235,.F.);
#300=ORIENTED_EDGE('',*,*,#236,.T.);
#301=ORIENTED_EDGE('',*,*,#237,.F.);
#302=ORIENTED_EDGE('',*,*,#238,.T.);
#303=ORIENTED_EDGE('',*,*,#239,.F.);
#304=ORIENTED_EDGE('',*,*,#240,.T.);
#305=ORIENTED_EDGE('',*,*,#241,.F.);
#306=ORIENTED_EDGE('',*,*,#242,.T.);
#307=ORIENTED_EDGE('',*,*,#243,.F.);
#308=ORIENTED_EDGE('',*,*,#244,.F.);
#309=ORIENTED_EDGE('',*,*,#238,.F.);
#310=ORIENTED_EDGE('',*,*,#245,.F.);
#311=ORIENTED_EDGE('',*,*,#239,.T.);
#312=ORIENTED_EDGE('',*,*,#244,.T.);
#313=ORIENTED_EDGE('',*,*,#246,.F.);
#314=ORIENTED_EDGE('',*,*,#247,.T.);
#315=ORIENTED_EDGE('',*,*,#248,.F.);
#316=ORIENTED_EDGE('',*,*,#249,.F.);
#317=ORIENTED_EDGE('',*,*,#240,.F.);
#318=ORIENTED_EDGE('',*,*,#247,.F.);
#319=ORIENTED_EDGE('',*,*,#250,.F.);
#320=ORIENTED_EDGE('',*,*,#251,.T.);
#321=ORIENTED_EDGE('',*,*,#241,.T.);
#322=ORIENTED_EDGE('',*,*,#249,.T.);
#323=ORIENTED_EDGE('',*,*,#252,.F.);
#324=ORIENTED_EDGE('',*,*,#253,.F.);
#325=ORIENTED_EDGE('',*,*,#242,.F.);
#326=ORIENTED_EDGE('',*,*,#251,.F.);
#327=ORIENTED_EDGE('',*,*,#254,.F.);
#328=ORIENTED_EDGE('',*,*,#255,.T.);
#329=ORIENTED_EDGE('',*,*,#235,.T.);
#330=ORIENTED_EDGE('',*,*,#253,.T.);
#331=ORIENTED_EDGE('',*,*,#256,.F.);
#332=ORIENTED_EDGE('',*,*,#257,.F.);
#333=ORIENTED_EDGE('',*,*,#236,.F.);
#334=ORIENTED_EDGE('',*,*,#255,.F.);
#335=ORIENTED_EDGE('',*,*,#237,.T.);
#336=ORIENTED_EDGE('',*,*,#257,.T.);
#337=ORIENTED_EDGE('',*,*,#258,.F.);
#338=ORIENTED_EDGE('',*,*,#245,.T.);
#339=ORIENTED_EDGE('',*,*,#258,.T.);
#340=ORIENTED_EDGE('',*,*,#256,.T.);
#341=ORIENTED_EDGE('',*,*,#254,.T.);
#342=ORIENTED_EDGE('',*,*,#252,.T.);
#343=ORIENTED_EDGE('',*,*,#250,.T.);
#344=ORIENTED_EDGE('',*,*,#248,.T.);
#345=ORIENTED_EDGE('',*,*,#246,.T.);
#346=ORIENTED_EDGE('',*,*,#243,.T.);
#347=ORIENTED_EDGE('',*,*,#259,.F.);
#348=ORIENTED_EDGE('',*,*,#260,.T.);
#349=ORIENTED_EDGE('',*,*,#261,.F.);
#350=ORIENTED_EDGE('',*,*,#262,.T.);
#351=ORIENTED_EDGE('',*,*,#263,.F.);
#352=ORIENTED_EDGE('',*,*,#264,.T.);
#353=ORIENTED_EDGE('',*,*,#265,.F.);
#354=ORIENTED_EDGE('',*,*,#266,.T.);
#355=ORIENTED_EDGE('',*,*,#267,.T.);
#356=ORIENTED_EDGE('',*,*,#268,.T.);
#357=ORIENTED_EDGE('',*,*,#269,.T.);
#358=ORIENTED_EDGE('',*,*,#259,.T.);
#359=ORIENTED_EDGE('',*,*,#269,.F.);
#360=ORIENTED_EDGE('',*,*,#270,.T.);
#361=ORIENTED_EDGE('',*,*,#271,.F.);
#362=ORIENTED_EDGE('',*,*,#260,.F.);
#363=ORIENTED_EDGE('',*,*,#271,.T.);
#364=ORIENTED_EDGE('',*,*,#272,.T.);
#365=ORIENTED_EDGE('',*,*,#273,.T.);
#366=ORIENTED_EDGE('',*,*,#261,.T.);
#367=ORIENTED_EDGE('',*,*,#273,.F.);
#368=ORIENTED_EDGE('',*,*,#274,.T.);
#369=ORIENTED_EDGE('',*,*,#275,.F.);
#370=ORIENTED_EDGE('',*,*,#262,.F.);
#371=ORIENTED_EDGE('',*,*,#275,.T.);
#372=ORIENTED_EDGE('',*,*,#276,.T.);
#373=ORIENTED_EDGE('',*,*,#277,.T.);
#374=ORIENTED_EDGE('',*,*,#263,.T.);
#375=ORIENTED_EDGE('',*,*,#277,.F.);
#376=ORIENTED_EDGE('',*,*,#278,.T.);
#377=ORIENTED_EDGE('',*,*,#279,.F.);
#378=ORIENTED_EDGE('',*,*,#264,.F.);
#379=ORIENTED_EDGE('',*,*,#279,.T.);
#380=ORIENTED_EDGE('',*,*,#280,.T.);
#381=ORIENTED_EDGE('',*,*,#281,.T.);
#382=ORIENTED_EDGE('',*,*,#265,.T.);
#383=ORIENTED_EDGE('',*,*,#281,.F.);
#384=ORIENTED_EDGE('',*,*,#282,.T.);
#385=ORIENTED_EDGE('',*,*,#267,.F.);
#386=ORIENTED_EDGE('',*,*,#266,.F.);
#387=ORIENTED_EDGE('',*,*,#283,.T.);
#388=ORIENTED_EDGE('',*,*,#268,.F.);
#389=ORIENTED_EDGE('',*,*,#284,.F.);
#390=ORIENTED_EDGE('',*,*,#234,.F.);
#391=ORIENTED_EDGE('',*,*,#285,.T.);
#392=ORIENTED_EDGE('',*,*,#270,.F.);
#393=ORIENTED_EDGE('',*,*,#283,.F.);
#394=ORIENTED_EDGE('',*,*,#233,.F.);
#395=ORIENTED_EDGE('',*,*,#286,.F.);
#396=ORIENTED_EDGE('',*,*,#272,.F.);
#397=ORIENTED_EDGE('',*,*,#285,.F.);
#398=ORIENTED_EDGE('',*,*,#232,.F.);
#399=ORIENTED_EDGE('',*,*,#286,.T.);
#400=ORIENTED_EDGE('',*,*,#231,.F.);
#401=ORIENTED_EDGE('',*,*,#287,.F.);
#402=ORIENTED_EDGE('',*,*,#274,.F.);
#403=ORIENTED_EDGE('',*,*,#287,.T.);
#404=ORIENTED_EDGE('',*,*,#230,.F.);
#405=ORIENTED_EDGE('',*,*,#288,.F.);
#406=ORIENTED_EDGE('',*,*,#276,.F.);
#407=ORIENTED_EDGE('',*,*,#288,.T.);
#408=ORIENTED_EDGE('',*,*,#229,.F.);
#409=ORIENTED_EDGE('',*,*,#289,.F.);
#410=ORIENTED_EDGE('',*,*,#278,.F.);
#411=ORIENTED_EDGE('',*,*,#290,.T.);
#412=ORIENTED_EDGE('',*,*,#280,.F.);
#413=ORIENTED_EDGE('',*,*,#289,.T.);
#414=ORIENTED_EDGE('',*,*,#228,.F.);
#415=ORIENTED_EDGE('',*,*,#284,.T.);
#416=ORIENTED_EDGE('',*,*,#282,.F.);
#417=ORIENTED_EDGE('',*,*,#290,.F.);
#418=ORIENTED_EDGE('',*,*,#227,.F.);
#419=PLANE('',#471);
#420=PLANE('',#476);
#421=PLANE('',#483);
#422=PLANE('',#486);
#423=PLANE('',#489);
#424=PLANE('',#492);
#425=PLANE('',#493);
#426=PLANE('',#498);
#427=PLANE('',#501);
#428=PLANE('',#504);
#429=PLANE('',#507);
#430=ADVANCED_FACE('',(#32),#419,.T.);
#431=ADVANCED_FACE('',(#33),#420,.F.);
#432=ADVANCED_FACE('',(#34),#24,.T.);
#433=ADVANCED_FACE('',(#35),#421,.F.);
#434=ADVANCED_FACE('',(#36),#25,.T.);
#435=ADVANCED_FACE('',(#37),#422,.F.);
#436=ADVANCED_FACE('',(#38),#26,.T.);
#437=ADVANCED_FACE('',(#39),#423,.F.);
#438=ADVANCED_FACE('',(#40),#27,.T.);
#439=ADVANCED_FACE('',(#41),#424,.F.);
#440=ADVANCED_FACE('',(#42,#23),#425,.T.);
#441=ADVANCED_FACE('',(#43),#426,.T.);
#442=ADVANCED_FACE('',(#44),#19,.F.);
#443=ADVANCED_FACE('',(#45),#427,.T.);
#444=ADVANCED_FACE('',(#46),#20,.F.);
#445=ADVANCED_FACE('',(#47),#428,.T.);
#446=ADVANCED_FACE('',(#48),#21,.F.);
#447=ADVANCED_FACE('',(#49),#429,.T.);
#448=ADVANCED_FACE('',(#50),#22,.F.);
#449=ADVANCED_FACE('',(#51),#28,.F.);
#450=ADVANCED_FACE('',(#52),#15,.T.);
#451=ADVANCED_FACE('',(#53),#29,.F.);
#452=ADVANCED_FACE('',(#54),#16,.T.);
#453=ADVANCED_FACE('',(#55),#30,.F.);
#454=ADVANCED_FACE('',(#56),#17,.T.);
#455=ADVANCED_FACE('',(#57),#31,.F.);
#456=ADVANCED_FACE('',(#58),#18,.T.);
#457=CLOSED_SHELL('',(#430,#431,#432,#433,#434,#435,#436,#437,#438,#439,
#440,#441,#442,#443,#444,#445,#446,#447,#448,#449,#450,#451,#452,#453,#454,
#455,#456));
#458=DERIVED_UNIT_ELEMENT(#460,1.);
#459=DERIVED_UNIT_ELEMENT(#831,-3.);
#460=(
MASS_UNIT()
NAMED_UNIT(*)
SI_UNIT(.KILO.,.GRAM.)
);
#461=DERIVED_UNIT((#458,#459));
#462=MEASURE_REPRESENTATION_ITEM('density measure',
POSITIVE_RATIO_MEASURE(7850.),#461);
#463=PROPERTY_DEFINITION_REPRESENTATION(#468,#465);
#464=PROPERTY_DEFINITION_REPRESENTATION(#469,#466);
#465=REPRESENTATION('material name',(#467),#828);
#466=REPRESENTATION('density',(#462),#828);
#467=DESCRIPTIVE_REPRESENTATION_ITEM('Steel','Steel');
#468=PROPERTY_DEFINITION('material property','material name',#838);
#469=PROPERTY_DEFINITION('material property','density of part',#838);
#470=AXIS2_PLACEMENT_3D('',#662,#522,#523);
#471=AXIS2_PLACEMENT_3D('',#663,#524,#525);
#472=AXIS2_PLACEMENT_3D('',#666,#526,#527);
#473=AXIS2_PLACEMENT_3D('',#670,#529,#530);
#474=AXIS2_PLACEMENT_3D('',#674,#532,#533);
#475=AXIS2_PLACEMENT_3D('',#678,#535,#536);
#476=AXIS2_PLACEMENT_3D('',#680,#538,#539);
#477=AXIS2_PLACEMENT_3D('',#685,#541,#542);
#478=AXIS2_PLACEMENT_3D('',#689,#544,#545);
#479=AXIS2_PLACEMENT_3D('',#693,#547,#548);
#480=AXIS2_PLACEMENT_3D('',#696,#550,#551);
#481=AXIS2_PLACEMENT_3D('',#697,#552,#553);
#482=AXIS2_PLACEMENT_3D('',#700,#554,#555);
#483=AXIS2_PLACEMENT_3D('',#703,#558,#559);
#484=AXIS2_PLACEMENT_3D('',#707,#562,#563);
#485=AXIS2_PLACEMENT_3D('',#709,#564,#565);
#486=AXIS2_PLACEMENT_3D('',#711,#567,#568);
#487=AXIS2_PLACEMENT_3D('',#715,#571,#572);
#488=AXIS2_PLACEMENT_3D('',#717,#573,#574);
#489=AXIS2_PLACEMENT_3D('',#719,#576,#577);
#490=AXIS2_PLACEMENT_3D('',#723,#580,#581);
#491=AXIS2_PLACEMENT_3D('',#725,#582,#583);
#492=AXIS2_PLACEMENT_3D('',#727,#585,#586);
#493=AXIS2_PLACEMENT_3D('',#729,#588,#589);
#494=AXIS2_PLACEMENT_3D('',#734,#591,#592);
#495=AXIS2_PLACEMENT_3D('',#738,#594,#595);
#496=AXIS2_PLACEMENT_3D('',#742,#597,#598);
#497=AXIS2_PLACEMENT_3D('',#745,#600,#601);
#498=AXIS2_PLACEMENT_3D('',#746,#602,#603);
#499=AXIS2_PLACEMENT_3D('',#752,#607,#608);
#500=AXIS2_PLACEMENT_3D('',#754,#609,#610);
#501=AXIS2_PLACEMENT_3D('',#756,#612,#613);
#502=AXIS2_PLACEMENT_3D('',#760,#616,#617);
#503=AXIS2_PLACEMENT_3D('',#762,#618,#619);
#504=AXIS2_PLACEMENT_3D('',#764,#621,#622);
#505=AXIS2_PLACEMENT_3D('',#768,#625,#626);
#506=AXIS2_PLACEMENT_3D('',#770,#627,#628);
#507=AXIS2_PLACEMENT_3D('',#772,#630,#631);
#508=AXIS2_PLACEMENT_3D('',#776,#634,#635);
#509=AXIS2_PLACEMENT_3D('',#777,#636,#637);
#510=AXIS2_PLACEMENT_3D('',#778,#638,#639);
#511=AXIS2_PLACEMENT_3D('',#779,#640,#641);
#512=AXIS2_PLACEMENT_3D('',#780,#642,#643);
#513=AXIS2_PLACEMENT_3D('',#790,#644,#645);
#514=AXIS2_PLACEMENT_3D('',#791,#646,#647);
#515=AXIS2_PLACEMENT_3D('',#792,#648,#649);
#516=AXIS2_PLACEMENT_3D('',#802,#650,#651);
#517=AXIS2_PLACEMENT_3D('',#803,#652,#653);
#518=AXIS2_PLACEMENT_3D('',#804,#654,#655);
#519=AXIS2_PLACEMENT_3D('',#814,#656,#657);
#520=AXIS2_PLACEMENT_3D('',#815,#658,#659);
#521=AXIS2_PLACEMENT_3D('',#816,#660,#661);
#522=DIRECTION('axis',(0.,0.,1.));
#523=DIRECTION('refdir',(1.,0.,0.));
#524=DIRECTION('center_axis',(0.,0.,1.));
#525=DIRECTION('ref_axis',(1.,0.,0.));
#526=DIRECTION('center_axis',(0.,0.,1.));
#527=DIRECTION('ref_axis',(1.,0.,0.));
#528=DIRECTION('',(1.,0.,0.));
#529=DIRECTION('center_axis',(0.,0.,1.));
#530=DIRECTION('ref_axis',(1.,0.,0.));
#531=DIRECTION('',(0.,1.,0.));
#532=DIRECTION('center_axis',(0.,0.,1.));
#533=DIRECTION('ref_axis',(1.,0.,0.));
#534=DIRECTION('',(-1.,0.,0.));
#535=DIRECTION('center_axis',(0.,0.,1.));
#536=DIRECTION('ref_axis',(1.,0.,0.));
#537=DIRECTION('',(0.,-1.,0.));
#538=DIRECTION('center_axis',(0.,0.,1.));
#539=DIRECTION('ref_axis',(1.,0.,0.));
#540=DIRECTION('',(0.,1.,0.));
#541=DIRECTION('center_axis',(0.,0.,1.));
#542=DIRECTION('ref_axis',(1.,0.,0.));
#543=DIRECTION('',(1.,0.,0.));
#544=DIRECTION('center_axis',(0.,0.,1.));
#545=DIRECTION('ref_axis',(1.,0.,0.));
#546=DIRECTION('',(0.,-1.,0.));
#547=DIRECTION('center_axis',(0.,0.,1.));
#548=DIRECTION('ref_axis',(1.,0.,0.));
#549=DIRECTION('',(-1.,0.,0.));
#550=DIRECTION('center_axis',(0.,0.,1.));
#551=DIRECTION('ref_axis',(1.,0.,0.));
#552=DIRECTION('center_axis',(0.,0.,-1.));
#553=DIRECTION('ref_axis',(-1.,0.,0.));
#554=DIRECTION('center_axis',(0.,0.,1.));
#555=DIRECTION('ref_axis',(1.,0.,0.));
#556=DIRECTION('',(0.,0.,-1.));
#557=DIRECTION('',(0.,0.,-1.));
#558=DIRECTION('center_axis',(1.,0.,0.));
#559=DIRECTION('ref_axis',(0.,0.,-1.));
#560=DIRECTION('',(0.,-1.,0.));
#561=DIRECTION('',(0.,0.,-1.));
#562=DIRECTION('center_axis',(0.,0.,-1.));
#563=DIRECTION('ref_axis',(-1.,0.,0.));
#564=DIRECTION('center_axis',(0.,0.,1.));
#565=DIRECTION('ref_axis',(1.,0.,0.));
#566=DIRECTION('',(0.,0.,-1.));
#567=DIRECTION('center_axis',(0.,-1.,0.));
#568=DIRECTION('ref_axis',(0.,0.,-1.));
#569=DIRECTION('',(-1.,0.,0.));
#570=DIRECTION('',(0.,0.,-1.));
#571=DIRECTION('center_axis',(0.,0.,-1.));
#572=DIRECTION('ref_axis',(-1.,0.,0.));
#573=DIRECTION('center_axis',(0.,0.,1.));
#574=DIRECTION('ref_axis',(1.,0.,0.));
#575=DIRECTION('',(0.,0.,-1.));
#576=DIRECTION('center_axis',(-1.,0.,0.));
#577=DIRECTION('ref_axis',(0.,0.,1.));
#578=DIRECTION('',(0.,1.,0.));
#579=DIRECTION('',(0.,0.,-1.));
#580=DIRECTION('center_axis',(0.,0.,-1.));
#581=DIRECTION('ref_axis',(-1.,0.,0.));
#582=DIRECTION('center_axis',(0.,0.,1.));
#583=DIRECTION('ref_axis',(1.,0.,0.));
#584=DIRECTION('',(0.,0.,-1.));
#585=DIRECTION('center_axis',(0.,1.,0.));
#586=DIRECTION('ref_axis',(0.,0.,1.));
#587=DIRECTION('',(1.,0.,0.));
#588=DIRECTION('center_axis',(0.,0.,1.));
#589=DIRECTION('ref_axis',(1.,0.,0.));
#590=DIRECTION('',(0.,-1.,0.));
#591=DIRECTION('center_axis',(0.,0.,1.));
#592=DIRECTION('ref_axis',(1.,0.,0.));
#593=DIRECTION('',(-1.,0.,0.));
#594=DIRECTION('center_axis',(0.,0.,1.));
#595=DIRECTION('ref_axis',(1.,0.,0.));
#596=DIRECTION('',(0.,1.,0.));
#597=DIRECTION('center_axis',(0.,0.,1.));
#598=DIRECTION('ref_axis',(1.,0.,0.));
#599=DIRECTION('',(1.,0.,0.));
#600=DIRECTION('center_axis',(0.,0.,1.));
#601=DIRECTION('ref_axis',(1.,0.,0.));
#602=DIRECTION('center_axis',(0.999390827019096,0.,0.034899496702501));
#603=DIRECTION('ref_axis',(0.034899496702501,0.,-0.999390827019096));
#604=DIRECTION('',(-0.034899496702501,0.,0.999390827019096));
#605=DIRECTION('',(0.,-1.,0.));
#606=DIRECTION('',(-0.034899496702501,0.,0.999390827019096));
#607=DIRECTION('center_axis',(0.,0.,1.));
#608=DIRECTION('ref_axis',(1.,0.,0.));
#609=DIRECTION('center_axis',(0.,0.,-1.));
#610=DIRECTION('ref_axis',(-1.,0.,0.));
#611=DIRECTION('',(0.,0.034899496702501,0.999390827019096));
#612=DIRECTION('center_axis',(0.,-0.999390827019096,0.034899496702501));
#613=DIRECTION('ref_axis',(0.,-0.034899496702501,-0.999390827019096));
#614=DIRECTION('',(-1.,0.,0.));
#615=DIRECTION('',(0.,0.034899496702501,0.999390827019096));
#616=DIRECTION('center_axis',(0.,0.,1.));
#617=DIRECTION('ref_axis',(1.,0.,0.));
#618=DIRECTION('center_axis',(0.,0.,-1.));
#619=DIRECTION('ref_axis',(-1.,0.,0.));
#620=DIRECTION('',(0.034899496702501,0.,0.999390827019096));
#621=DIRECTION('center_axis',(-0.999390827019096,0.,0.034899496702501));
#622=DIRECTION('ref_axis',(0.034899496702501,0.,0.999390827019096));
#623=DIRECTION('',(0.,1.,0.));
#624=DIRECTION('',(0.034899496702501,0.,0.999390827019096));
#625=DIRECTION('center_axis',(0.,0.,1.));
#626=DIRECTION('ref_axis',(1.,0.,0.));
#627=DIRECTION('center_axis',(0.,0.,-1.));
#628=DIRECTION('ref_axis',(-1.,0.,0.));
#629=DIRECTION('',(0.,-0.034899496702501,0.999390827019096));
#630=DIRECTION('center_axis',(0.,0.999390827019096,0.034899496702501));
#631=DIRECTION('ref_axis',(0.,-0.034899496702501,0.999390827019096));
#632=DIRECTION('',(1.,0.,0.));
#633=DIRECTION('',(0.,-0.034899496702501,0.999390827019096));
#634=DIRECTION('center_axis',(0.,0.,1.));
#635=DIRECTION('ref_axis',(1.,0.,0.));
#636=DIRECTION('center_axis',(0.,0.,-1.));
#637=DIRECTION('ref_axis',(-1.,0.,0.));
#638=DIRECTION('center_axis',(0.,1.,0.));
#639=DIRECTION('ref_axis',(0.,0.,1.));
#640=DIRECTION('center_axis',(0.,-1.,0.));
#641=DIRECTION('ref_axis',(0.,0.,-1.));
#642=DIRECTION('center_axis',(0.,1.,0.));
#643=DIRECTION('ref_axis',(0.,0.,1.));
#644=DIRECTION('center_axis',(1.,0.,0.));
#645=DIRECTION('ref_axis',(0.,0.,-1.));
#646=DIRECTION('center_axis',(1.,0.,0.));
#647=DIRECTION('ref_axis',(0.,0.,-1.));
#648=DIRECTION('center_axis',(-1.,0.,0.));
#649=DIRECTION('ref_axis',(0.,0.,1.));
#650=DIRECTION('center_axis',(0.,-1.,0.));
#651=DIRECTION('ref_axis',(0.,0.,-1.));
#652=DIRECTION('center_axis',(0.,-1.,0.));
#653=DIRECTION('ref_axis',(0.,0.,-1.));
#654=DIRECTION('center_axis',(0.,1.,0.));
#655=DIRECTION('ref_axis',(0.,0.,1.));
#656=DIRECTION('center_axis',(-1.,0.,0.));
#657=DIRECTION('ref_axis',(0.,0.,1.));
#658=DIRECTION('center_axis',(-1.,0.,0.));
#659=DIRECTION('ref_axis',(0.,0.,1.));
#660=DIRECTION('center_axis',(1.,0.,0.));
#661=DIRECTION('ref_axis',(0.,0.,-1.));
#662=CARTESIAN_POINT('',(0.,0.,0.));
#663=CARTESIAN_POINT('Origin',(0.,0.,1.5));
#664=CARTESIAN_POINT('',(-19.3759492308593,-9.89908624052864,1.5));
#665=CARTESIAN_POINT('',(-18.8990862405286,-10.3759492308593,1.5));
#666=CARTESIAN_POINT('Origin',(-18.8990862405286,-9.89908624052865,1.5));
#667=CARTESIAN_POINT('',(18.8990862405286,-10.3759492308593,1.5));
#668=CARTESIAN_POINT('',(17.4,-10.3759492308593,1.5));
#669=CARTESIAN_POINT('',(19.3759492308593,-9.89908624052865,1.5));
#670=CARTESIAN_POINT('Origin',(18.8990862405286,-9.89908624052865,1.5));
#671=CARTESIAN_POINT('',(19.3759492308593,9.89908624052865,1.5));
#672=CARTESIAN_POINT('',(19.3759492308593,8.4,1.5));
#673=CARTESIAN_POINT('',(18.8990862405286,10.3759492308593,1.5));
#674=CARTESIAN_POINT('Origin',(18.8990862405286,9.89908624052865,1.5));
#675=CARTESIAN_POINT('',(-18.8990862405286,10.3759492308593,1.5));
#676=CARTESIAN_POINT('',(-17.4,10.3759492308593,1.5));
#677=CARTESIAN_POINT('',(-19.3759492308593,9.89908624052865,1.5));
#678=CARTESIAN_POINT('Origin',(-18.8990862405286,9.89908624052865,1.5));
#679=CARTESIAN_POINT('',(-19.3759492308593,-8.4,1.5));
#680=CARTESIAN_POINT('Origin',(0.,0.,0.));
#681=CARTESIAN_POINT('',(22.9990862405286,-9.89908624052865,0.));
#682=CARTESIAN_POINT('',(22.9990862405286,9.89908624052865,0.));
#683=CARTESIAN_POINT('',(22.9990862405286,-12.5,0.));
#684=CARTESIAN_POINT('',(18.8990862405286,-13.9990862405286,0.));
#685=CARTESIAN_POINT('Origin',(18.8990862405286,-9.89908624052865,0.));
#686=CARTESIAN_POINT('',(-18.8990862405286,-13.9990862405286,0.));
#687=CARTESIAN_POINT('',(-21.5,-13.9990862405286,0.));
#688=CARTESIAN_POINT('',(-22.9990862405286,-9.89908624052865,0.));
#689=CARTESIAN_POINT('Origin',(-18.8990862405286,-9.89908624052865,0.));
#690=CARTESIAN_POINT('',(-22.9990862405286,9.89908624052865,0.));
#691=CARTESIAN_POINT('',(-22.9990862405286,12.5,0.));
#692=CARTESIAN_POINT('',(-18.8990862405286,13.9990862405286,0.));
#693=CARTESIAN_POINT('Origin',(-18.8990862405286,9.89908624052865,0.));
#694=CARTESIAN_POINT('',(18.8990862405286,13.9990862405286,0.));
#695=CARTESIAN_POINT('',(21.5,13.9990862405286,0.));
#696=CARTESIAN_POINT('Origin',(18.8990862405286,9.89908624052865,0.));
#697=CARTESIAN_POINT('Origin',(-18.8990862405286,-9.89908624052865,1.44765075494625));
#698=CARTESIAN_POINT('',(-22.9990862405286,-9.89908624052865,6.5));
#699=CARTESIAN_POINT('',(-18.8990862405286,-13.9990862405286,6.5));
#700=CARTESIAN_POINT('Origin',(-18.8990862405286,-9.89908624052865,6.5));
#701=CARTESIAN_POINT('',(-22.9990862405286,-9.89908624052865,1.44765075494625));
#702=CARTESIAN_POINT('',(-18.8990862405286,-13.9990862405286,1.44765075494625));
#703=CARTESIAN_POINT('Origin',(-22.9990862405286,12.5,1.44765075494625));
#704=CARTESIAN_POINT('',(-22.9990862405286,9.89908624052865,6.5));
#705=CARTESIAN_POINT('',(-22.9990862405286,12.5,6.5));
#706=CARTESIAN_POINT('',(-22.9990862405286,9.89908624052865,1.3953015098925));
#707=CARTESIAN_POINT('Origin',(-18.8990862405286,9.89908624052865,1.3953015098925));
#708=CARTESIAN_POINT('',(-18.8990862405286,13.9990862405286,6.5));
#709=CARTESIAN_POINT('Origin',(-18.8990862405286,9.89908624052865,6.5));
#710=CARTESIAN_POINT('',(-18.8990862405286,13.9990862405286,1.3953015098925));
#711=CARTESIAN_POINT('Origin',(21.5,13.9990862405286,1.44765075494625));
#712=CARTESIAN_POINT('',(18.8990862405286,13.9990862405286,6.5));
#713=CARTESIAN_POINT('',(21.5,13.9990862405286,6.5));
#714=CARTESIAN_POINT('',(18.8990862405286,13.9990862405286,1.44765075494625));
#715=CARTESIAN_POINT('Origin',(18.8990862405286,9.89908624052865,1.44765075494625));
#716=CARTESIAN_POINT('',(22.9990862405286,9.89908624052865,6.5));
#717=CARTESIAN_POINT('Origin',(18.8990862405286,9.89908624052865,6.5));
#718=CARTESIAN_POINT('',(22.9990862405286,9.89908624052865,1.44765075494625));
#719=CARTESIAN_POINT('Origin',(22.9990862405286,-12.5,1.5));
#720=CARTESIAN_POINT('',(22.9990862405286,-9.89908624052865,6.5));
#721=CARTESIAN_POINT('',(22.9990862405286,-12.5,6.5));
#722=CARTESIAN_POINT('',(22.9990862405286,-9.89908624052865,1.5));
#723=CARTESIAN_POINT('Origin',(18.8990862405286,-9.89908624052865,1.5));
#724=CARTESIAN_POINT('',(18.8990862405286,-13.9990862405286,6.5));
#725=CARTESIAN_POINT('Origin',(18.8990862405286,-9.89908624052865,6.5));
#726=CARTESIAN_POINT('',(18.8990862405286,-13.9990862405286,1.5));
#727=CARTESIAN_POINT('Origin',(-21.5,-13.9990862405286,1.5));
#728=CARTESIAN_POINT('',(-21.5,-13.9990862405286,6.5));
#729=CARTESIAN_POINT('Origin',(0.,0.,6.5));
#730=CARTESIAN_POINT('',(-20.9990862405286,9.89908624052865,6.5));
#731=CARTESIAN_POINT('',(-20.9990862405286,-9.89908624052865,6.5));
#732=CARTESIAN_POINT('',(-20.9990862405286,1.73472347597681E-15,6.5));
#733=CARTESIAN_POINT('',(-18.8990862405286,11.9990862405286,6.5));
#734=CARTESIAN_POINT('Origin',(-18.8990862405286,9.89908624052865,6.5));
#735=CARTESIAN_POINT('',(18.8990862405286,11.9990862405287,6.5));
#736=CARTESIAN_POINT('',(0.,11.9990862405287,6.5));
#737=CARTESIAN_POINT('',(20.9990862405286,9.89908624052865,6.5));
#738=CARTESIAN_POINT('Origin',(18.8990862405286,9.89908624052865,6.5));
#739=CARTESIAN_POINT('',(20.9990862405286,-9.89908624052865,6.5));
#740=CARTESIAN_POINT('',(20.9990862405286,1.73472347597681E-15,6.5));
#741=CARTESIAN_POINT('',(18.8990862405286,-11.9990862405287,6.5));
#742=CARTESIAN_POINT('Origin',(18.8990862405286,-9.89908624052865,6.5));
#743=CARTESIAN_POINT('',(-18.8990862405286,-11.9990862405286,6.5));
#744=CARTESIAN_POINT('',(0.,-11.9990862405287,6.5));
#745=CARTESIAN_POINT('Origin',(-18.8990862405286,-9.89908624052865,6.5));
#746=CARTESIAN_POINT('Origin',(-20.9275039174155,1.73472347597681E-15,4.45015046475137));
#747=CARTESIAN_POINT('',(-20.8750354713879,-9.89908624052865,2.94765075494625));
#748=CARTESIAN_POINT('',(-20.9965284933015,-9.89908624052865,6.42675570256868));
#749=CARTESIAN_POINT('',(-20.8750354713879,9.89908624052865,2.94765075494625));
#750=CARTESIAN_POINT('',(-20.8750354713879,0.,2.94765075494625));
#751=CARTESIAN_POINT('',(-20.9965284933015,9.89908624052865,6.42675570256868));
#752=CARTESIAN_POINT('Origin',(-18.8990862405286,9.89908624052865,6.50000000000001));
#753=CARTESIAN_POINT('',(-18.8990862405286,11.8750354713879,2.94765075494625));
#754=CARTESIAN_POINT('Origin',(-18.8990862405286,9.89908624052865,2.94765075494625));
#755=CARTESIAN_POINT('',(-18.8990862405286,11.9965284933015,6.42675570256868));
#756=CARTESIAN_POINT('Origin',(0.,11.9275039174155,4.45015046475137));
#757=CARTESIAN_POINT('',(18.8990862405286,11.8750354713879,2.94765075494625));
#758=CARTESIAN_POINT('',(0.,11.8750354713879,2.94765075494625));
#759=CARTESIAN_POINT('',(18.8990862405286,11.9965284933015,6.42675570256868));
#760=CARTESIAN_POINT('Origin',(18.8990862405286,9.89908624052865,6.50000000000001));
#761=CARTESIAN_POINT('',(20.8750354713879,9.89908624052865,2.94765075494625));
#762=CARTESIAN_POINT('Origin',(18.8990862405286,9.89908624052865,2.94765075494625));
#763=CARTESIAN_POINT('',(20.9965284933015,9.89908624052865,6.42675570256868));
#764=CARTESIAN_POINT('Origin',(20.9275039174155,1.73472347597681E-15,4.45015046475137));
#765=CARTESIAN_POINT('',(20.8750354713879,-9.89908624052865,2.94765075494625));
#766=CARTESIAN_POINT('',(20.8750354713879,0.,2.94765075494625));
#767=CARTESIAN_POINT('',(20.9965284933015,-9.89908624052865,6.42675570256868));
#768=CARTESIAN_POINT('Origin',(18.8990862405286,-9.89908624052865,6.50000000000001));
#769=CARTESIAN_POINT('',(18.8990862405286,-11.8750354713879,2.94765075494625));
#770=CARTESIAN_POINT('Origin',(18.8990862405286,-9.89908624052865,2.94765075494625));
#771=CARTESIAN_POINT('',(18.8990862405286,-11.9965284933015,6.42675570256868));
#772=CARTESIAN_POINT('Origin',(0.,-11.9275039174155,4.45015046475137));
#773=CARTESIAN_POINT('',(-18.8990862405286,-11.8750354713879,2.94765075494625));
#774=CARTESIAN_POINT('',(0.,-11.8750354713879,2.94765075494625));
#775=CARTESIAN_POINT('',(-18.8990862405286,-11.9965284933015,6.42675570256868));
#776=CARTESIAN_POINT('Origin',(-18.8990862405286,-9.89908624052865,6.50000000000001));
#777=CARTESIAN_POINT('Origin',(-18.8990862405286,-9.89908624052865,2.94765075494625));
#778=CARTESIAN_POINT('Origin',(-19.3759492308593,0.,3.));
#779=CARTESIAN_POINT('Origin',(-19.3759492308593,9.89908624052865,3.));
#780=CARTESIAN_POINT('Origin',(-19.3759492308593,-9.89908624052864,3.));
#781=CARTESIAN_POINT('Ctrl Pts',(-18.8990862405286,10.3759492308593,1.5));
#782=CARTESIAN_POINT('Ctrl Pts',(-19.3759492308593,10.3759492308593,1.5));
#783=CARTESIAN_POINT('Ctrl Pts',(-19.3759492308593,9.89908624052865,1.5));
#784=CARTESIAN_POINT('Ctrl Pts',(-18.8990862405286,11.8244823930699,1.5));
#785=CARTESIAN_POINT('Ctrl Pts',(-20.8244823930699,11.8244823930699,1.5));
#786=CARTESIAN_POINT('Ctrl Pts',(-20.8244823930699,9.89908624052865,1.5));
#787=CARTESIAN_POINT('Ctrl Pts',(-18.8990862405286,11.8750354713879,2.94765075494625));
#788=CARTESIAN_POINT('Ctrl Pts',(-20.8750354713879,11.8750354713879,2.94765075494625));
#789=CARTESIAN_POINT('Ctrl Pts',(-20.8750354713879,9.89908624052865,2.94765075494625));
#790=CARTESIAN_POINT('Origin',(-18.8990862405286,10.3759492308593,3.));
#791=CARTESIAN_POINT('Origin',(0.,10.3759492308593,3.));
#792=CARTESIAN_POINT('Origin',(18.8990862405286,10.3759492308593,3.));
#793=CARTESIAN_POINT('Ctrl Pts',(19.3759492308593,9.89908624052865,1.5));
#794=CARTESIAN_POINT('Ctrl Pts',(19.3759492308593,10.3759492308593,1.5));
#795=CARTESIAN_POINT('Ctrl Pts',(18.8990862405286,10.3759492308593,1.5));
#796=CARTESIAN_POINT('Ctrl Pts',(20.8244823930699,9.89908624052865,1.5));
#797=CARTESIAN_POINT('Ctrl Pts',(20.8244823930699,11.8244823930699,1.5));
#798=CARTESIAN_POINT('Ctrl Pts',(18.8990862405286,11.8244823930699,1.5));
#799=CARTESIAN_POINT('Ctrl Pts',(20.8750354713879,9.89908624052865,2.94765075494625));
#800=CARTESIAN_POINT('Ctrl Pts',(20.8750354713879,11.8750354713879,2.94765075494625));
#801=CARTESIAN_POINT('Ctrl Pts',(18.8990862405286,11.8750354713879,2.94765075494625));
#802=CARTESIAN_POINT('Origin',(19.3759492308593,9.89908624052865,3.));
#803=CARTESIAN_POINT('Origin',(19.3759492308593,0.,3.));
#804=CARTESIAN_POINT('Origin',(19.3759492308593,-9.89908624052865,3.));
#805=CARTESIAN_POINT('Ctrl Pts',(18.8990862405286,-10.3759492308593,1.5));
#806=CARTESIAN_POINT('Ctrl Pts',(19.3759492308593,-10.3759492308593,1.5));
#807=CARTESIAN_POINT('Ctrl Pts',(19.3759492308593,-9.89908624052865,1.5));
#808=CARTESIAN_POINT('Ctrl Pts',(18.8990862405286,-11.8244823930699,1.5));
#809=CARTESIAN_POINT('Ctrl Pts',(20.8244823930699,-11.8244823930699,1.5));
#810=CARTESIAN_POINT('Ctrl Pts',(20.8244823930699,-9.89908624052865,1.5));
#811=CARTESIAN_POINT('Ctrl Pts',(18.8990862405286,-11.8750354713879,2.94765075494625));
#812=CARTESIAN_POINT('Ctrl Pts',(20.8750354713879,-11.8750354713879,2.94765075494625));
#813=CARTESIAN_POINT('Ctrl Pts',(20.8750354713879,-9.89908624052865,2.94765075494625));
#814=CARTESIAN_POINT('Origin',(18.8990862405286,-10.3759492308593,3.));
#815=CARTESIAN_POINT('Origin',(0.,-10.3759492308593,3.));
#816=CARTESIAN_POINT('Origin',(-18.8990862405286,-10.3759492308593,3.));
#817=CARTESIAN_POINT('Ctrl Pts',(-19.3759492308593,-9.89908624052865,1.5));
#818=CARTESIAN_POINT('Ctrl Pts',(-19.3759492308593,-10.3759492308593,1.5));
#819=CARTESIAN_POINT('Ctrl Pts',(-18.8990862405286,-10.3759492308593,1.5));
#820=CARTESIAN_POINT('Ctrl Pts',(-20.8244823930699,-9.89908624052865,1.5));
#821=CARTESIAN_POINT('Ctrl Pts',(-20.8244823930699,-11.8244823930699,1.5));
#822=CARTESIAN_POINT('Ctrl Pts',(-18.8990862405286,-11.8244823930699,1.5));
#823=CARTESIAN_POINT('Ctrl Pts',(-20.8750354713879,-9.89908624052865,2.94765075494625));
#824=CARTESIAN_POINT('Ctrl Pts',(-20.8750354713879,-11.8750354713879,2.94765075494625));
#825=CARTESIAN_POINT('Ctrl Pts',(-18.8990862405286,-11.8750354713879,2.94765075494625));
#826=UNCERTAINTY_MEASURE_WITH_UNIT(LENGTH_MEASURE(0.01),#830,
'DISTANCE_ACCURACY_VALUE',
'Maximum model space distance between geometric entities at asserted c
onnectivities');
#827=UNCERTAINTY_MEASURE_WITH_UNIT(LENGTH_MEASURE(0.01),#830,
'DISTANCE_ACCURACY_VALUE',
'Maximum model space distance between geometric entities at asserted c
onnectivities');
#828=(
GEOMETRIC_REPRESENTATION_CONTEXT(3)
GLOBAL_UNCERTAINTY_ASSIGNED_CONTEXT((#826))
GLOBAL_UNIT_ASSIGNED_CONTEXT((#830,#832,#833))
REPRESENTATION_CONTEXT('','3D')
);
#829=(
GEOMETRIC_REPRESENTATION_CONTEXT(3)
GLOBAL_UNCERTAINTY_ASSIGNED_CONTEXT((#827))
GLOBAL_UNIT_ASSIGNED_CONTEXT((#830,#832,#833))
REPRESENTATION_CONTEXT('','3D')
);
#830=(
LENGTH_UNIT()
NAMED_UNIT(*)
SI_UNIT(.MILLI.,.METRE.)
);
#831=(
LENGTH_UNIT()
NAMED_UNIT(*)
SI_UNIT($,.METRE.)
);
#832=(
NAMED_UNIT(*)
PLANE_ANGLE_UNIT()
SI_UNIT($,.RADIAN.)
);
#833=(
NAMED_UNIT(*)
SI_UNIT($,.STERADIAN.)
SOLID_ANGLE_UNIT()
);
#834=SHAPE_DEFINITION_REPRESENTATION(#835,#836);
#835=PRODUCT_DEFINITION_SHAPE('',$,#838);
#836=SHAPE_REPRESENTATION('',(#470),#828);
#837=PRODUCT_DEFINITION_CONTEXT('part definition',#842,'design');
#838=PRODUCT_DEFINITION('Wanne gro\X\DF','(Unsaved)',#839,#837);
#839=PRODUCT_DEFINITION_FORMATION('',$,#844);
#840=PRODUCT_RELATED_PRODUCT_CATEGORY('(Unsaved)','(Unsaved)',(#844));
#841=APPLICATION_PROTOCOL_DEFINITION('international standard',
'ap242_managed_model_based_3d_engineering',2011,#842);
#842=APPLICATION_CONTEXT('Managed model based 3d engineering');
#843=PRODUCT_CONTEXT('part definition',#842,'mechanical');
#844=PRODUCT('Wanne gro\X\DF','(Unsaved)','Unknown',(#843));
#845=PRESENTATION_STYLE_ASSIGNMENT((#847));
#846=PRESENTATION_STYLE_ASSIGNMENT((#848));
#847=SURFACE_STYLE_USAGE(.BOTH.,#849);
#848=SURFACE_STYLE_USAGE(.BOTH.,#850);
#849=SURFACE_SIDE_STYLE('',(#851));
#850=SURFACE_SIDE_STYLE('',(#852));
#851=SURFACE_STYLE_FILL_AREA(#853);
#852=SURFACE_STYLE_FILL_AREA(#854);
#853=FILL_AREA_STYLE('Steel - Satin',(#855));
#854=FILL_AREA_STYLE('Opaque(242,242,242)',(#856));
#855=FILL_AREA_STYLE_COLOUR('Steel - Satin',#857);
#856=FILL_AREA_STYLE_COLOUR('Opaque(242,242,242)',#858);
#857=COLOUR_RGB('Steel - Satin',0.627450980392157,0.627450980392157,0.627450980392157);
#858=COLOUR_RGB('Opaque(242,242,242)',0.949019607843137,0.949019607843137,
0.949019607843137);
ENDSEC;
END-ISO-10303-21;
